# Supplementary material for: Crystal structure of 4-[(E)-(4-nitro­benzyl­idene)amino]­phenol
Source: Acta Crystallogr E Crystallogr Commun. 2015 Jan 17;71(Pt 2):o113–4. doi: 10.1107/S2056989015000511 (PMC4384620; doi:10.1107/S2056989015000511)
Supplement: Supplementary file 1 [file e-71-0o113-sup1.cif]

##############################################################################
#                                                                            #
# This CIF contains the data in a paper accepted for publication in          #
# Acta Crystallographica Section E. It conforms to the requirements of       #
# Notes for Authors for Acta Crystallographica Section E, and has been       #
# peer reviewed under the auspices of the IUCr Commission on Journals.       #
#                                                                            #
# Full details of the Crystallographic Information File format               #
# are given in the paper "The Crystallographic Information File (CIF):       #
# a New Standard Archive File for Crystallography" by S. R. Hall, F. H.      #
# Allen and I. D. Brown [Acta Cryst. (1991), A47, 655-685].                  #
#                                                                            #
# The current version of the core CIF dictionary is obtainable from          #
# ftp://ftp.iucr.org/pub/cif_core.dic.                                       #
#                                                                            #
# Software is freely available for graphical display of the structure(s)     #
# in this CIF. For information consult the CIF software page                 #
# http://www.iucr.org/resources/cif/software.                                #
#                                                                            #
# This file may be used for bona fide research purposes within the           #
# scientific community so long as proper attribution is given to the journal # 
# article from which it was obtained.                                        #
#                                                                            #
##############################################################################
data_global
_audit_creation_method     'PLATON <TABLE ACC> option'
_journal_date_recd_electronic     2015-01-06
_journal_date_accepted     2015-01-10
_journal_name_full     'Acta Crystallographica, Section E'
_journal_year     2015
_journal_volume     71
_journal_issue      2
_journal_page_first     o113
_journal_page_last     o114
_journal_paper_category     HO
_journal_paper_doi     10.1107/S2056989015000511
_journal_coeditor_code     HB7349
_publ_contact_author_name
; Dr. Mehmet Akkurt
;
_publ_contact_author_address
; Department of Physics
  Faculty of Sciences
  Erciyes University
  38039 Kayseri
  Turkey
;
_publ_contact_author_email     akkurt@erciyes.edu.tr
_publ_contact_author_fax     '+90-352-4374933'
_publ_contact_author_phone     '+90-352-2076666 ext. 33106'
_publ_section_title
;
Crystal structure of 4-[(<i>E</i>)-(4-nitrobenzylidene)amino]phenol
;
loop_
    _publ_author_name
    _publ_author_footnote
    _publ_author_address
    'Zeliha Atio\(glu' .
;
\.Ilke Education and Health Foundation,
Cappadocia Vocational College,
The Medical Imaging Techniques Program,
50420 Mustafapa\,sa,
\"Urg\"up,
Nev\,sehir,
Turkey
;
    'Mehmet Akkurt' .
;
  Department of Physics,
  Faculty of Sciences,
  Erciyes University,
  38039 Kayseri,
  Turkey
;
    'Aliasghar Jarrahpour' .
;
   Department of Chemistry,
   College of Sciences,
   Shiraz University,
   71454 Shiraz,
   Iran
;
    'Edris Ebrahimi' .
;
   Department of Chemistry,
   College of Sciences,
   Shiraz University,
   71454 Shiraz,
   Iran
;
    'Orhan B\"uy\"ukg\"ung\"or' .
;
   Department of Physics,
   Faculty of Arts and Sciences,
   Ondokuz May\?is University,
   55139 Samsun,
   Turkey
;
data_I
_chemical_name_systematic
;
4-[(<i>E</i>)-(4-Nitrobenzylidene)amino]phenol
;
_chemical_name_common     ?
_chemical_formula_moiety     'C13 H10 N2 O3'
_chemical_formula_sum     'C13 H10 N2 O3'
_chemical_formula_structural     ?
_chemical_formula_iupac     'C13 H10 N2 O3'
_chemical_formula_weight     242.23
_chemical_melting_point     ?
_symmetry_cell_setting     triclinic
_symmetry_space_group_name_H-M     'P -1'
_symmetry_space_group_name_Hall     '-P 1'
loop_
    _symmetry_equiv_pos_site_id
    _symmetry_equiv_pos_as_xyz
    1 x,y,z
    2 -x,-y,-z
_cell_length_a     12.3449(6)
_cell_length_b     13.4266(6)
_cell_length_c     15.7404(7)
_cell_angle_alpha     72.926(4)
_cell_angle_beta     67.390(4)
_cell_angle_gamma     76.824(4)
_cell_volume     2282.7(2)
_cell_formula_units_Z     8
_cell_measurement_reflns_used     25151
_cell_measurement_theta_min     1.80
_cell_measurement_theta_max     27.93
_cell_measurement_temperature     296(2)
_cell_special_details
;
;
_exptl_crystal_description     'prism'
_exptl_crystal_colour     colourless
_exptl_crystal_size_max     0.53
_exptl_crystal_size_mid     0.49
_exptl_crystal_size_min     0.41
_exptl_crystal_size_rad     ?
_exptl_crystal_density_diffrn     1.410
_exptl_crystal_density_meas     ?
_exptl_crystal_density_method     'Not Measured'
_exptl_crystal_F_000     1008
loop_
    _exptl_crystal_face_index_h
    _exptl_crystal_face_index_k
    _exptl_crystal_face_index_l
    _exptl_crystal_face_perp_dist
    0 5 -6 0.1750
    -1 3 5 0.2600
    0 -3 -5 0.2560
    7 1 2 0.2230
    -3 -1 -2 0.2980
    0 -1 0 0.2930
    7 2 5 0.2820
    7 -3 5 0.2720
    0 -4 3 0.2020
    -5 -3 -4 0.2950
    0 -3 4 0.2020
    -1 -1 7 0.2460
    2 2 5 0.3200
    1 1 1 0.3670
    -1 3 4 0.2600
    1 6 7 0.2970
_exptl_absorpt_coefficient_mu     0.102
_exptl_absorpt_correction_type     integration
_exptl_absorpt_process_details
;
(X-RED32; Stoe & Cie, 2002)
;
_exptl_absorpt_correction_T_min     0.9517
_exptl_absorpt_correction_T_max     0.9743
_exptl_special_details
;
;
_diffrn_ambient_temperature     296(2)
_diffrn_radiation_type     'Mo K\a'
_diffrn_radiation_wavelength     0.71073
_diffrn_radiation_monochromator     'plane graphite'
_diffrn_measurement_device_type     'Stoe IPDS 2'
_diffrn_measurement_device     '2-circle goniometer'
_diffrn_measurement_method     '\w scans'
_diffrn_detector_area_resol_mean     6.67
_diffrn_reflns_number     33476
_diffrn_reflns_av_R_equivalents     0.0994
_diffrn_reflns_av_sigmaI/netI     0.0764
_diffrn_reflns_theta_min     1.80
_diffrn_reflns_theta_max     27.58
_diffrn_reflns_theta_full     25.24
_diffrn_measured_fraction_theta_max     0.989
_diffrn_measured_fraction_theta_full     0.998
_diffrn_reflns_limit_h_min     -16
_diffrn_reflns_limit_h_max     15
_diffrn_reflns_limit_k_min     -17
_diffrn_reflns_limit_k_max     17
_diffrn_reflns_limit_l_min     -20
_diffrn_reflns_limit_l_max     20
_diffrn_reflns_reduction_process
;
;
_refine_special_details
;
Refinement on <i>F</i>^2^ for ALL reflections except those flagged by the user
for potential systematic errors. Weighted <i>R</i>-factors <i>wR</i> and all
goodnesses of fit <i>S</i> are based on <i>F</i>^2^, conventional
<i>R</i>-factors <i>R</i> are based on <i>F</i>, with <i>F</i> set to zero for
negative <i>F</i>^2^. The observed criterion of <i>F</i>^2^ > \s(<i>F</i>^2^)
is used only for calculating -<i>R</i>-factor-obs <i>etc</i>. and is not
relevant to the choice of reflections for refinement. <i>R</i>-factors based
on <i>F</i>^2^ are statistically about twice as large as those based on
<i>F</i>, and <i>R</i>-factors based on ALL data will be even larger.
;
_reflns_number_total     10470
_reflns_number_gt     5234
_reflns_threshold_expression     I>2\s(I)
_refine_ls_structure_factor_coef     Fsqd
_refine_ls_matrix_type     full
_refine_ls_R_factor_all     0.1366
_refine_ls_R_factor_gt     0.0697
_refine_ls_wR_factor_gt     0.1665
_refine_ls_wR_factor_ref     0.1967
_refine_ls_goodness_of_fit_ref     0.957
_refine_ls_restrained_S_all     0.956
_refine_ls_number_reflns     10470
_refine_ls_number_parameters     680
_refine_ls_number_restraints     5
_refine_ls_number_constraints     ?
_refine_ls_hydrogen_treatment     constr
_refine_ls_weighting_scheme     calc
_refine_ls_weighting_details
                      'w=1/[\s^2^(Fo^2^)+(0.0989P)^2^] where P=(Fo^2^+2Fc^2^)/3'
_atom_sites_solution_hydrogens     mixed
_atom_sites_solution_primary     ?
_atom_sites_solution_secondary     ?
_refine_ls_shift/su_max     0.000
_refine_ls_shift/su_mean     0.000
_refine_diff_density_max     0.508
_refine_diff_density_min     -0.257
_refine_ls_extinction_method     'none'
_refine_ls_abs_structure_details     ?
_refine_ls_abs_structure_Flack     .
loop_
    _atom_type_symbol
    _atom_type_description
    _atom_type_scat_dispersion_real
    _atom_type_scat_dispersion_imag
    _atom_type_scat_source
    C C 0.0033 0.0016 ' International Tables Vol C Tables 4.2.6.8 and 6.1.1.4'
    H H 0.0000 0.0000 ' International Tables Vol C Tables 4.2.6.8 and 6.1.1.4'
    N N 0.0061 0.0033 ' International Tables Vol C Tables 4.2.6.8 and 6.1.1.4'
    O O 0.0106 0.0060 ' International Tables Vol C Tables 4.2.6.8 and 6.1.1.4'
_computing_data_collection
;
X-AREA (Stoe & Cie, 2002)
;
_computing_cell_refinement
;
X-AREA (Stoe & Cie, 2002)
;
_computing_data_reduction
;
X-RED32 (Stoe & Cie, 2002)
;
_computing_structure_solution
;
SUPERFLIP (Palatinus & Chapuis, 2007)
;
_computing_structure_refinement
;
SHELXL97 (Sheldrick, 2008, 2015)
;
_computing_molecular_graphics
;
ORTEP-3 for Windows (Farrugia, 2012)
;
_computing_publication_material
;
WinGX (Farrugia, 2012)
;
loop_
    _atom_site_type_symbol
    _atom_site_label
    _atom_site_fract_x
    _atom_site_fract_y
    _atom_site_fract_z
    _atom_site_U_iso_or_equiv
    _atom_site_thermal_displace_type
    _atom_site_calc_flag
    _atom_site_refinement_flags
    _atom_site_occupancy
    _atom_site_disorder_assembly
    _atom_site_disorder_group
    O O1 0.50039(19) -0.36460(16) 0.28944(16) 0.0835(8) Uani d D 1.000 A 1
    O O2 0.1795(2) 0.53357(19) -0.1317(2) 0.1147(13) Uani d . 1.000 A 1
    O O3 0.0208(2) 0.47714(17) -0.10965(19) 0.0933(10) Uani d . 1.000 A 1
    N N1 0.3541(2) 0.04251(18) 0.12063(16) 0.0650(8) Uani d . 1.000 A 1
    N N2 0.1187(2) 0.4635(2) -0.10289(18) 0.0718(9) Uani d . 1.000 A 1
    C C1 0.5013(2) -0.0934(2) 0.15946(19) 0.0620(9) Uani d . 1.000 A 1
    C C2 0.5401(2) -0.1958(2) 0.1993(2) 0.0673(10) Uani d . 1.000 A 1
    C C3 0.4587(2) -0.2649(2) 0.25257(19) 0.0615(9) Uani d . 1.000 A 1
    C C4 0.3386(2) -0.2317(2) 0.26808(19) 0.0645(9) Uani d . 1.000 A 1
    C C5 0.3021(2) -0.1315(2) 0.22690(19) 0.0627(9) Uani d . 1.000 A 1
    C C6 0.3833(2) -0.0606(2) 0.16962(18) 0.0587(9) Uani d . 1.000 A 1
    C C7 0.2659(2) 0.0614(2) 0.09237(18) 0.0603(9) Uani d . 1.000 A 1
    C C8 0.2321(2) 0.1657(2) 0.04025(18) 0.0580(9) Uani d . 1.000 A 1
    C C9 0.1387(2) 0.1805(2) 0.0077(2) 0.0640(10) Uani d . 1.000 A 1
    C C10 0.1018(2) 0.2770(2) -0.0398(2) 0.0652(10) Uani d . 1.000 A 1
    C C11 0.1614(2) 0.3603(2) -0.05649(19) 0.0581(9) Uani d . 1.000 A 1
    C C12 0.2590(2) 0.3470(2) -0.0295(2) 0.0708(10) Uani d . 1.000 A 1
    C C13 0.2926(3) 0.2508(2) 0.0190(2) 0.0698(11) Uani d . 1.000 A 1
    O O4 0.62408(19) 0.06613(17) 0.33983(17) 0.0884(9) Uani d D 1.000 . .
    O O5 0.1439(2) 0.88143(19) -0.10061(18) 0.0923(9) Uani d . 1.000 . .
    O O6 0.2621(2) 0.95766(17) -0.07833(19) 0.0932(9) Uani d . 1.000 . .
    N N3 0.4627(2) 0.4603(2) 0.15030(18) 0.0831(10) Uani d . 1.000 . .
    N N4 0.22268(19) 0.87913(19) -0.07013(16) 0.0643(8) Uani d . 1.000 . .
    C C14 0.5837(2) 0.3448(2) 0.2357(2) 0.0644(9) Uani d . 1.000 . .
    C C15 0.6250(2) 0.2482(2) 0.2825(2) 0.0655(10) Uani d . 1.000 . .
    C C16 0.5807(2) 0.1583(2) 0.29194(19) 0.0639(9) Uani d . 1.000 . .
    C C17 0.4949(2) 0.1654(2) 0.2526(2) 0.0681(10) Uani d . 1.000 . .
    C C18 0.4553(2) 0.2618(2) 0.20622(19) 0.0667(10) Uani d . 1.000 . .
    C C19 0.4968(2) 0.3534(2) 0.19782(18) 0.0628(9) Uani d . 1.000 . .
    C C20 0.3792(3) 0.4787(3) 0.1257(3) 0.0897(14) Uani d . 1.000 . .
    C C21 0.3415(3) 0.5865(2) 0.0741(2) 0.0749(11) Uani d . 1.000 . .
    C C22 0.3926(2) 0.6749(3) 0.0635(2) 0.0764(13) Uani d . 1.000 . .
    C C23 0.3554(2) 0.7735(2) 0.01514(19) 0.0649(10) Uani d . 1.000 . .
    C C24 0.2691(2) 0.7782(2) -0.02215(18) 0.0562(8) Uani d . 1.000 . .
    C C25 0.2217(2) 0.6907(2) -0.0134(2) 0.0692(11) Uani d . 1.000 . .
    C C26 0.2566(3) 0.5968(3) 0.0359(2) 0.0811(12) Uani d . 1.000 . .
    O O7 -0.10722(19) -0.36719(16) 0.78633(17) 0.0856(9) Uani d D 1.000 . .
    O O8 0.1778(2) 0.53834(18) 0.3923(2) 0.1027(10) Uani d . 1.000 . .
    O O9 0.35460(18) 0.47295(17) 0.38559(18) 0.0875(9) Uani d . 1.000 . .
    N N5 0.00532(19) 0.04052(17) 0.62254(16) 0.0615(8) Uani d . 1.000 . .
    N N6 0.2508(2) 0.46369(18) 0.40531(17) 0.0678(9) Uani d D 1.000 . .
    C C27 0.0410(2) -0.1359(2) 0.72341(19) 0.0608(9) Uani d . 1.000 . .
    C C28 0.0131(2) -0.2363(2) 0.7640(2) 0.0670(10) Uani d . 1.000 . .
    C C29 -0.0768(2) -0.2677(2) 0.74937(19) 0.0616(9) Uani d . 1.000 . .
    C C30 -0.1403(2) -0.1970(2) 0.6974(2) 0.0662(10) Uani d . 1.000 . .
    C C31 -0.1132(2) -0.0948(2) 0.65762(19) 0.0595(9) Uani d . 1.000 . .
    C C32 -0.0199(2) -0.0636(2) 0.66785(18) 0.0560(8) Uani d . 1.000 . .
    C C33 0.1125(2) 0.0584(2) 0.58926(19) 0.0595(9) Uani d . 1.000 . .
    C C34 0.1457(2) 0.1640(2) 0.54077(18) 0.0553(8) Uani d . 1.000 . .
    C C35 0.2643(2) 0.1772(2) 0.49720(19) 0.0605(9) Uani d . 1.000 . .
    C C36 0.3001(2) 0.2740(2) 0.45158(19) 0.0593(9) Uani d . 1.000 . .
    C C37 0.2141(2) 0.3600(2) 0.44933(19) 0.0573(9) Uani d D 1.000 . .
    C C38 0.0943(2) 0.3494(2) 0.4904(2) 0.0683(10) Uani d . 1.000 . .
    C C39 0.0611(2) 0.2517(2) 0.5364(2) 0.0649(10) Uani d . 1.000 . .
    O O10A -0.013(2) 0.073(2) 0.8503(14) 0.077(3) Uani d P 0.669(10) B 2
    O O11A 0.3512(13) 0.9451(6) 0.4143(11) 0.085(2) Uani d P 0.669(10) B 2
    O O12A 0.524(2) 0.871(2) 0.408(2) 0.090(3) Uani d P 0.669(10) B 2
    N N7A 0.1472(4) 0.4600(5) 0.6493(3) 0.0602(18) Uani d P 0.669(10) B 2
    N N8A 0.416(3) 0.8789(18) 0.4259(18) 0.059(4) Uani d P 0.669(10) B 2
    C C40A 0.20184(19) 0.2548(4) 0.7124(4) 0.0589(9) Uani d GP 0.669(10) B 2
    C C41A 0.1522(3) 0.1631(3) 0.7650(4) 0.0589(9) Uani d GP 0.669(10) B 2
    C C42A 0.0300(4) 0.1659(2) 0.8035(4) 0.0589(9) Uani d GP 0.669(10) B 2
    C C43A -0.04275(19) 0.2603(3) 0.7893(4) 0.0589(9) Uani d GP 0.669(10) B 2
    C C44A 0.0068(3) 0.3520(2) 0.7366(4) 0.0589(9) Uani d GP 0.669(10) B 2
    C C45A 0.1291(4) 0.3493(3) 0.6982(4) 0.0589(9) Uani d GP 0.669(10) B 2
    C C46A 0.2461(5) 0.4821(5) 0.6344(3) 0.0642(17) Uani d P 0.669(10) B 2
    C C47A 0.2851(6) 0.5852(3) 0.5794(2) 0.0548(19) Uani d GP 0.669(10) B 2
    C C48A 0.4047(6) 0.5938(3) 0.5513(3) 0.0621(19) Uani d GP 0.669(10) B 2
    C C49A 0.4460(5) 0.6894(4) 0.5002(5) 0.0632(17) Uani d GP 0.669(10) B 2
    C C50A 0.3679(6) 0.7764(3) 0.4772(6) 0.071(3) Uani d GP 0.669(10) B 2
    C C51A 0.2484(5) 0.7678(4) 0.5053(5) 0.075(3) Uani d GP 0.669(10) B 2
    C C52A 0.2070(5) 0.6722(4) 0.5564(4) 0.066(2) Uani d GP 0.669(10) B 2
    O O10 -0.009(5) 0.077(5) 0.867(3) 0.077(3) Uani d P 0.331(10) B 1
    O O11 0.339(3) 0.9712(15) 0.410(3) 0.085(2) Uani d P 0.331(10) B 1
    O O12 0.510(5) 0.872(5) 0.396(5) 0.090(3) Uani d P 0.331(10) B 1
    N N7 0.2033(10) 0.4293(8) 0.6474(7) 0.063(4) Uani d DP 0.331(10) B 1
    N N8 0.404(6) 0.862(4) 0.436(4) 0.059(4) Uani d P 0.331(10) B 1
    C C40 0.1942(4) 0.2784(7) 0.7093(8) 0.0628(19) Uani d GDP 0.331(10) B 1
    C C41 0.1664(6) 0.1777(5) 0.7574(9) 0.0628(19) Uani d GP 0.331(10) B 1
    C C42 0.0488(7) 0.1596(4) 0.7991(9) 0.0628(19) Uani d GP 0.331(10) B 1
    C C43 -0.0410(4) 0.2423(7) 0.7926(9) 0.0628(19) Uani d GP 0.331(10) B 1
    C C44 -0.0132(6) 0.3431(5) 0.7445(9) 0.0628(19) Uani d GP 0.331(10) B 1
    C C45 0.1044(8) 0.3612(4) 0.7029(8) 0.0628(19) Uani d GP 0.331(10) B 1
    C C46 0.1522(7) 0.5239(11) 0.6291(6) 0.054(3) Uani d P 0.331(10) B 1
    C C47 0.2226(11) 0.6094(7) 0.5811(5) 0.054(4) Uani d GP 0.331(10) B 1
    C C48 0.3447(11) 0.5931(4) 0.5595(6) 0.062(4) Uani d GP 0.331(10) B 1
    C C49 0.4103(7) 0.6765(6) 0.5103(8) 0.064(4) Uani d GP 0.331(10) B 1
    C C50 0.3539(7) 0.7762(5) 0.4827(9) 0.034(3) Uani d GP 0.331(10) B 1
    C C51 0.2319(7) 0.7926(6) 0.5043(8) 0.049(3) Uani d GP 0.331(10) B 1
    C C52 0.1662(7) 0.7092(9) 0.5535(6) 0.066(4) Uani d GP 0.331(10) B 1
    H H1 0.55590 -0.04590 0.12530 0.0740 Uiso c RU 1.000 A 1
    H HO1 0.44750 -0.40100 0.31640 0.1250 Uiso d RDU 1.000 A 1
    H H2 0.62010 -0.21740 0.18990 0.0810 Uiso c RU 1.000 A 1
    H H4 0.28340 -0.27760 0.30630 0.0770 Uiso c RU 1.000 A 1
    H H5 0.22190 -0.11010 0.23710 0.0750 Uiso c RU 1.000 A 1
    H H7 0.22210 0.00750 0.10530 0.0720 Uiso c RU 1.000 A 1
    H H9 0.10040 0.12350 0.01830 0.0770 Uiso c RU 1.000 A 1
    H H10 0.03810 0.28650 -0.06050 0.0780 Uiso c RU 1.000 A 1
    H H12 0.30080 0.40290 -0.04430 0.0850 Uiso c RU 1.000 A 1
    H H13 0.35720 0.24150 0.03850 0.0840 Uiso c RU 1.000 A 1
    H HO4 0.58390 0.02360 0.34280 0.1330 Uiso d RDU 1.000 . .
    H H14 0.61460 0.40460 0.22960 0.0770 Uiso c RU 1.000 . .
    H H15 0.68310 0.24370 0.30790 0.0790 Uiso c RU 1.000 . .
    H H17 0.46490 0.10560 0.25770 0.0820 Uiso c RU 1.000 . .
    H H18 0.39870 0.26600 0.17940 0.0800 Uiso c RU 1.000 . .
    H H20 0.33560 0.42470 0.13870 0.1080 Uiso c RU 1.000 . .
    H H22 0.45140 0.66760 0.08890 0.0920 Uiso c RU 1.000 . .
    H H23 0.38710 0.83310 0.00830 0.0780 Uiso c RU 1.000 . .
    H H25 0.16580 0.69650 -0.04140 0.0830 Uiso c RU 1.000 . .
    H H26 0.22240 0.53820 0.04390 0.0970 Uiso c RU 1.000 . .
    H HO7 -0.06020 -0.39870 0.81320 0.1280 Uiso d RDU 1.000 . .
    H H27 0.10170 -0.11560 0.73310 0.0730 Uiso c RU 1.000 . .
    H H28 0.05430 -0.28330 0.80120 0.0800 Uiso c RU 1.000 . .
    H H30 -0.20170 -0.21750 0.68880 0.0790 Uiso c RU 1.000 . .
    H H31 -0.15790 -0.04680 0.62380 0.0710 Uiso c RU 1.000 . .
    H H33 0.17150 0.00280 0.59590 0.0710 Uiso c RU 1.000 . .
    H H35 0.32130 0.11850 0.49910 0.0730 Uiso c RU 1.000 . .
    H H36 0.38010 0.28180 0.42290 0.0710 Uiso c RU 1.000 . .
    H H38 0.03760 0.40790 0.48660 0.0820 Uiso c RU 1.000 . .
    H H39 -0.01880 0.24400 0.56500 0.0780 Uiso c RU 1.000 . .
    H H1A0 0.04250 0.02610 0.85250 0.1150 Uiso c RUP 0.669(10) B 2
    H H40A 0.28370 0.25300 0.68660 0.0710 Uiso c RUP 0.669(10) B 2
    H H41A 0.20090 0.10000 0.77450 0.0710 Uiso c RUP 0.669(10) B 2
    H H43A -0.12460 0.26210 0.81500 0.0710 Uiso c RUP 0.669(10) B 2
    H H44A -0.04180 0.41520 0.72710 0.0710 Uiso c RUP 0.669(10) B 2
    H H46A 0.29820 0.43130 0.65890 0.0770 Uiso c RUP 0.669(10) B 2
    H H48A 0.45690 0.53560 0.56660 0.0750 Uiso c RUP 0.669(10) B 2
    H H49A 0.52600 0.69520 0.48140 0.0760 Uiso c RUP 0.669(10) B 2
    H H51A 0.19610 0.82600 0.48990 0.0900 Uiso c RUP 0.669(10) B 2
    H H52A 0.12700 0.66640 0.57520 0.0790 Uiso c RUP 0.669(10) B 2
    H H10A 0.03870 0.02400 0.87210 0.1150 Uiso c RUP 0.331(10) B 1
    H H40 0.27290 0.29050 0.68140 0.0750 Uiso c RUP 0.331(10) B 1
    H H41 0.22650 0.12230 0.76170 0.0750 Uiso c RUP 0.331(10) B 1
    H H43 -0.11970 0.23030 0.82050 0.0750 Uiso c RUP 0.331(10) B 1
    H H44 -0.07330 0.39850 0.74020 0.0750 Uiso c RUP 0.331(10) B 1
    H H46 0.07020 0.53720 0.64660 0.0650 Uiso c RUP 0.331(10) B 1
    H H48 0.38240 0.52640 0.57800 0.0750 Uiso c RUP 0.331(10) B 1
    H H49 0.49190 0.66560 0.49580 0.0770 Uiso c RUP 0.331(10) B 1
    H H51 0.19420 0.85930 0.48580 0.0580 Uiso c RUP 0.331(10) B 1
    H H52 0.08460 0.72010 0.56800 0.0800 Uiso c RUP 0.331(10) B 1
loop_
    _atom_site_aniso_label
    _atom_site_aniso_U_11
    _atom_site_aniso_U_22
    _atom_site_aniso_U_33
    _atom_site_aniso_U_12
    _atom_site_aniso_U_13
    _atom_site_aniso_U_23
    O1 0.0828(14) 0.0652(13) 0.0985(16) -0.0102(10) -0.0416(12) 0.0020(11)
    O2 0.1063(18) 0.0661(15) 0.179(3) -0.0303(13) -0.0768(19) 0.0141(16)
    O3 0.0831(15) 0.0768(15) 0.130(2) -0.0091(11) -0.0632(14) -0.0027(13)
    N1 0.0649(13) 0.0607(14) 0.0675(14) -0.0099(10) -0.0244(11) -0.0082(11)
    N2 0.0740(16) 0.0640(16) 0.0835(17) -0.0113(12) -0.0361(13) -0.0114(13)
    C1 0.0549(15) 0.0656(17) 0.0673(16) -0.0179(12) -0.0255(12) -0.0038(13)
    C2 0.0544(15) 0.081(2) 0.0685(17) -0.0084(13) -0.0273(13) -0.0117(15)
    C3 0.0712(17) 0.0586(16) 0.0600(15) -0.0072(13) -0.0309(13) -0.0105(13)
    C4 0.0634(16) 0.0664(18) 0.0587(15) -0.0152(13) -0.0205(13) -0.0024(13)
    C5 0.0525(14) 0.0716(18) 0.0614(16) -0.0138(12) -0.0143(12) -0.0139(14)
    C6 0.0627(15) 0.0600(16) 0.0555(14) -0.0134(12) -0.0220(12) -0.0096(12)
    C7 0.0608(15) 0.0606(16) 0.0584(15) -0.0107(12) -0.0214(12) -0.0085(13)
    C8 0.0547(14) 0.0623(16) 0.0562(15) -0.0104(12) -0.0162(11) -0.0142(12)
    C9 0.0604(15) 0.0621(17) 0.0747(18) -0.0203(12) -0.0270(13) -0.0085(14)
    C10 0.0570(15) 0.0708(19) 0.0754(18) -0.0112(13) -0.0295(13) -0.0162(15)
    C11 0.0574(15) 0.0561(16) 0.0613(15) -0.0074(11) -0.0213(12) -0.0128(12)
    C12 0.0655(16) 0.0620(18) 0.100(2) -0.0155(13) -0.0395(16) -0.0199(16)
    C13 0.0675(17) 0.0663(19) 0.090(2) -0.0060(14) -0.0434(16) -0.0184(16)
    O4 0.0802(14) 0.0668(13) 0.1097(17) -0.0073(10) -0.0450(13) 0.0074(12)
    O5 0.0805(14) 0.0945(17) 0.1134(18) -0.0065(12) -0.0596(14) -0.0084(14)
    O6 0.0985(16) 0.0586(13) 0.1221(19) -0.0195(12) -0.0481(14) 0.0009(13)
    N3 0.0668(15) 0.107(2) 0.0671(15) -0.0061(14) -0.0209(13) -0.0146(15)
    N4 0.0567(13) 0.0625(15) 0.0688(14) -0.0089(11) -0.0206(11) -0.0082(12)
    C14 0.0573(15) 0.0617(17) 0.0696(17) -0.0062(12) -0.0205(13) -0.0112(13)
    C15 0.0543(15) 0.0732(19) 0.0655(17) -0.0113(13) -0.0179(12) -0.0121(14)
    C16 0.0575(15) 0.0638(18) 0.0599(15) -0.0048(13) -0.0173(12) -0.0051(13)
    C17 0.0657(16) 0.0669(18) 0.0717(18) -0.0095(13) -0.0232(14) -0.0157(15)
    C18 0.0597(15) 0.077(2) 0.0610(16) -0.0077(13) -0.0231(13) -0.0099(14)
    C19 0.0610(15) 0.0600(17) 0.0500(14) 0.0004(12) -0.0115(12) -0.0036(12)
    C20 0.072(2) 0.098(3) 0.094(2) -0.0238(18) -0.0156(18) -0.022(2)
    C21 0.081(2) 0.0524(17) 0.0654(18) -0.0010(14) -0.0042(15) -0.0099(14)
    C22 0.0570(16) 0.107(3) 0.0600(17) 0.0058(16) -0.0240(13) -0.0185(17)
    C23 0.0583(15) 0.0758(19) 0.0648(16) -0.0127(13) -0.0230(13) -0.0163(14)
    C24 0.0530(14) 0.0590(16) 0.0521(14) -0.0025(11) -0.0157(11) -0.0128(12)
    C25 0.0657(16) 0.0652(19) 0.081(2) -0.0114(14) -0.0251(15) -0.0206(15)
    C26 0.079(2) 0.068(2) 0.097(2) -0.0099(15) -0.0309(18) -0.0186(17)
    O7 0.0836(14) 0.0649(13) 0.1052(17) -0.0191(10) -0.0400(12) 0.0026(12)
    O8 0.0845(15) 0.0623(14) 0.148(2) -0.0069(11) -0.0510(15) 0.0085(14)
    O9 0.0611(12) 0.0716(14) 0.1182(18) -0.0193(10) -0.0186(12) -0.0131(12)
    N5 0.0585(13) 0.0572(14) 0.0683(14) -0.0084(10) -0.0236(11) -0.0102(11)
    N6 0.0657(15) 0.0590(15) 0.0754(15) -0.0043(11) -0.0259(12) -0.0109(12)
    C27 0.0576(15) 0.0666(17) 0.0631(16) -0.0065(12) -0.0287(13) -0.0123(13)
    C28 0.0646(16) 0.0671(18) 0.0682(17) -0.0085(13) -0.0304(14) -0.0033(14)
    C29 0.0566(15) 0.0559(16) 0.0638(16) -0.0101(12) -0.0159(12) -0.0056(13)
    C30 0.0583(15) 0.0713(19) 0.0721(18) -0.0136(13) -0.0274(13) -0.0102(15)
    C31 0.0506(13) 0.0600(16) 0.0681(16) -0.0047(11) -0.0270(12) -0.0078(13)
    C32 0.0531(14) 0.0569(16) 0.0568(14) -0.0056(11) -0.0186(11) -0.0125(12)
    C33 0.0571(15) 0.0575(16) 0.0632(16) -0.0070(12) -0.0205(12) -0.0131(13)
    C34 0.0531(14) 0.0598(16) 0.0540(14) -0.0031(11) -0.0186(11) -0.0172(12)
    C35 0.0498(13) 0.0599(16) 0.0704(17) 0.0000(11) -0.0224(12) -0.0158(13)
    C36 0.0471(13) 0.0625(17) 0.0654(16) -0.0031(11) -0.0165(12) -0.0171(13)
    C37 0.0589(15) 0.0534(15) 0.0611(15) -0.0105(11) -0.0189(12) -0.0152(12)
    C38 0.0516(14) 0.0597(17) 0.092(2) 0.0066(12) -0.0254(14) -0.0243(15)
    C39 0.0465(13) 0.0630(17) 0.0822(19) -0.0069(12) -0.0166(13) -0.0199(15)
    O10A 0.077(2) 0.067(2) 0.081(8) -0.0226(15) -0.028(5) 0.002(5)
    O11A 0.090(4) 0.026(5) 0.123(2) 0.010(4) -0.044(2) 0.005(4)
    O12A 0.060(6) 0.0929(19) 0.122(7) -0.022(4) -0.039(3) -0.010(4)
    N7A 0.058(3) 0.046(4) 0.066(2) -0.003(2) -0.025(2) 0.005(2)
    N8A 0.063(6) 0.046(8) 0.066(6) -0.017(4) -0.021(5) -0.003(5)
    C40A 0.0567(16) 0.0599(16) 0.0564(17) -0.0131(9) -0.0179(11) -0.0057(12)
    C41A 0.0567(16) 0.0599(16) 0.0564(17) -0.0131(9) -0.0179(11) -0.0057(12)
    C42A 0.0567(16) 0.0599(16) 0.0564(17) -0.0131(9) -0.0179(11) -0.0057(12)
    C43A 0.0567(16) 0.0599(16) 0.0564(17) -0.0131(9) -0.0179(11) -0.0057(12)
    C44A 0.0567(16) 0.0599(16) 0.0564(17) -0.0131(9) -0.0179(11) -0.0057(12)
    C45A 0.0567(16) 0.0599(16) 0.0564(17) -0.0131(9) -0.0179(11) -0.0057(12)
    C46A 0.067(3) 0.061(3) 0.065(3) -0.009(2) -0.028(2) -0.007(2)
    C47A 0.042(4) 0.065(3) 0.060(3) 0.004(3) -0.023(3) -0.019(2)
    C48A 0.056(4) 0.049(3) 0.083(3) -0.001(2) -0.037(3) -0.004(2)
    C49A 0.059(3) 0.055(3) 0.079(3) -0.007(2) -0.033(3) -0.008(3)
    C50A 0.074(5) 0.095(7) 0.053(5) -0.028(5) -0.019(4) -0.022(4)
    C51A 0.081(5) 0.062(3) 0.081(5) 0.008(3) -0.039(4) -0.014(3)
    C52A 0.053(3) 0.075(5) 0.068(3) -0.010(3) -0.019(3) -0.013(3)
    O10 0.077(2) 0.067(2) 0.081(8) -0.0226(15) -0.028(5) 0.002(5)
    O11 0.090(4) 0.026(5) 0.123(2) 0.010(4) -0.044(2) 0.005(4)
    O12 0.060(6) 0.0929(19) 0.122(7) -0.022(4) -0.039(3) -0.010(4)
    N7 0.059(7) 0.056(7) 0.082(5) 0.011(5) -0.042(5) -0.016(5)
    N8 0.063(6) 0.046(8) 0.066(6) -0.017(4) -0.021(5) -0.003(5)
    C40 0.052(3) 0.063(3) 0.070(4) -0.0075(17) -0.021(2) -0.010(3)
    C41 0.052(3) 0.063(3) 0.070(4) -0.0075(17) -0.021(2) -0.010(3)
    C42 0.052(3) 0.063(3) 0.070(4) -0.0075(17) -0.021(2) -0.010(3)
    C43 0.052(3) 0.063(3) 0.070(4) -0.0075(17) -0.021(2) -0.010(3)
    C44 0.052(3) 0.063(3) 0.070(4) -0.0075(17) -0.021(2) -0.010(3)
    C45 0.052(3) 0.063(3) 0.070(4) -0.0075(17) -0.021(2) -0.010(3)
    C46 0.044(4) 0.048(6) 0.059(5) 0.003(4) -0.018(4) -0.001(5)
    C47 0.040(7) 0.064(8) 0.057(5) -0.010(6) -0.012(5) -0.018(5)
    C48 0.028(6) 0.066(6) 0.094(7) 0.017(5) -0.029(6) -0.027(5)
    C49 0.055(6) 0.061(8) 0.086(8) -0.009(5) -0.029(6) -0.022(6)
    C50 0.033(5) 0.012(5) 0.049(7) 0.000(4) -0.014(4) 0.004(4)
    C51 0.031(4) 0.067(6) 0.042(5) -0.011(4) -0.005(4) -0.011(5)
    C52 0.059(6) 0.075(9) 0.055(5) -0.011(6) -0.013(5) -0.007(5)
_geom_special_details
;
Bond distances, angles <i>etc</i>. have been calculated using the rounded
fractional coordinates. All su's are estimated from the variances of the
(full) variance-covariance matrix. The cell e.s.d.'s are taken into account in
the estimation of distances, angles and torsion angles
;
loop_
    _geom_bond_atom_site_label_1
    _geom_bond_atom_site_label_2
    _geom_bond_site_symmetry_1
    _geom_bond_site_symmetry_2
    _geom_bond_distance
    _geom_bond_publ_flag
    O1 C3 . . 1.361(3) no
    O2 N2 . . 1.210(4) no
    O3 N2 . . 1.222(4) no
    O1 HO1 . . 0.8100 no
    O4 C16 . . 1.359(4) no
    O5 N4 . . 1.230(4) no
    O6 N4 . . 1.213(4) no
    O4 HO4 . . 0.8200 no
    O7 C29 . . 1.367(4) no
    O8 N6 . . 1.212(4) no
    O9 N6 . . 1.224(4) no
    O7 HO7 . . 0.8200 no
    O10A C42A . . 1.36(3) no
    O11A N8A . . 1.08(3) no
    O12A N8A . . 1.24(5) no
    O10A H1A0 . . 0.8200 no
    O10 C42 . . 1.40(6) no
    O11 N8 . . 1.53(7) no
    O12 N8 . . 1.23(10) no
    O10 H10A . . 0.8200 no
    N1 C6 . . 1.414(4) no
    N1 C7 . . 1.276(4) no
    N2 C11 . . 1.449(4) no
    N3 C19 . . 1.461(4) no
    N3 C20 . . 1.187(5) no
    N4 C24 . . 1.454(4) no
    N5 C32 . . 1.415(4) no
    N5 C33 . . 1.273(4) no
    N6 C37 . . 1.450(4) no
    N7A C46A . . 1.240(9) no
    N7A C45A . . 1.483(8) no
    N8A C50A . . 1.50(3) no
    N7 C46 . . 1.286(18) no
    N7 C45 . . 1.520(16) no
    N8 C50 . . 1.32(6) no
    C1 C6 . . 1.383(4) no
    C1 C2 . . 1.392(4) no
    C2 C3 . . 1.376(4) no
    C3 C4 . . 1.393(4) no
    C4 C5 . . 1.367(4) no
    C5 C6 . . 1.400(4) no
    C7 C8 . . 1.460(4) no
    C8 C13 . . 1.396(4) no
    C8 C9 . . 1.386(4) no
    C9 C10 . . 1.367(4) no
    C10 C11 . . 1.384(4) no
    C11 C12 . . 1.384(4) no
    C12 C13 . . 1.358(4) no
    C1 H1 . . 0.9300 no
    C2 H2 . . 0.9300 no
    C4 H4 . . 0.9300 no
    C5 H5 . . 0.9300 no
    C7 H7 . . 0.9300 no
    C9 H9 . . 0.9300 no
    C10 H10 . . 0.9300 no
    C12 H12 . . 0.9300 no
    C13 H13 . . 0.9300 no
    C14 C15 . . 1.382(4) no
    C14 C19 . . 1.384(4) no
    C15 C16 . . 1.383(4) no
    C16 C17 . . 1.392(4) no
    C17 C18 . . 1.371(4) no
    C18 C19 . . 1.390(4) no
    C20 C21 . . 1.505(5) no
    C21 C26 . . 1.360(5) no
    C21 C22 . . 1.407(5) no
    C22 C23 . . 1.394(5) no
    C23 C24 . . 1.383(4) no
    C24 C25 . . 1.378(4) no
    C25 C26 . . 1.346(5) no
    C14 H14 . . 0.9300 no
    C15 H15 . . 0.9300 no
    C17 H17 . . 0.9300 no
    C18 H18 . . 0.9300 no
    C20 H20 . . 0.9300 no
    C22 H22 . . 0.9300 no
    C23 H23 . . 0.9300 no
    C25 H25 . . 0.9300 no
    C26 H26 . . 0.9300 no
    C27 C32 . . 1.395(4) no
    C27 C28 . . 1.371(4) no
    C28 C29 . . 1.389(4) no
    C29 C30 . . 1.372(4) no
    C30 C31 . . 1.390(4) no
    C31 C32 . . 1.389(4) no
    C33 C34 . . 1.466(4) no
    C34 C39 . . 1.389(4) no
    C34 C35 . . 1.386(4) no
    C35 C36 . . 1.368(4) no
    C36 C37 . . 1.381(4) no
    C37 C38 . . 1.390(4) no
    C38 C39 . . 1.368(4) no
    C27 H27 . . 0.9300 no
    C28 H28 . . 0.9300 no
    C30 H30 . . 0.9300 no
    C31 H31 . . 0.9300 no
    C33 H33 . . 0.9300 no
    C35 H35 . . 0.9300 no
    C36 H36 . . 0.9300 no
    C38 H38 . . 0.9300 no
    C39 H39 . . 0.9300 no
    C40A C41A . . 1.390(7) no
    C40A C45A . . 1.391(7) no
    C41A C42A . . 1.389(7) no
    C42A C43A . . 1.390(6) no
    C43A C44A . . 1.390(6) no
    C44A C45A . . 1.390(7) no
    C46A C47A . . 1.476(7) no
    C47A C48A . . 1.391(10) no
    C47A C52A . . 1.390(8) no
    C48A C49A . . 1.390(8) no
    C49A C50A . . 1.390(9) no
    C50A C51A . . 1.390(11) no
    C51A C52A . . 1.390(8) no
    C40A H40A . . 0.9300 no
    C41A H41A . . 0.9300 no
    C43A H43A . . 0.9300 no
    C44A H44A . . 0.9300 no
    C46A H46A . . 0.9300 no
    C48A H48A . . 0.9300 no
    C49A H49A . . 0.9300 no
    C51A H51A . . 0.9300 no
    C52A H52A . . 0.9300 no
    C40 C45 . . 1.390(12) no
    C40 C41 . . 1.389(13) no
    C41 C42 . . 1.390(15) no
    C42 C43 . . 1.390(12) no
    C43 C44 . . 1.390(14) no
    C44 C45 . . 1.390(15) no
    C46 C47 . . 1.444(16) no
    C47 C52 . . 1.391(15) no
    C47 C48 . . 1.391(19) no
    C48 C49 . . 1.390(14) no
    C49 C50 . . 1.390(12) no
    C50 C51 . . 1.390(14) no
    C51 C52 . . 1.390(14) no
    C40 H40 . . 0.9300 no
    C41 H41 . . 0.9300 no
    C43 H43 . . 0.9300 no
    C44 H44 . . 0.9300 no
    C46 H46 . . 0.9300 no
    C48 H48 . . 0.9300 no
    C49 H49 . . 0.9300 no
    C51 H51 . . 0.9300 no
    C52 H52 . . 0.9300 no
loop_
    _geom_angle_atom_site_label_1
    _geom_angle_atom_site_label_2
    _geom_angle_atom_site_label_3
    _geom_angle_site_symmetry_1
    _geom_angle_site_symmetry_2
    _geom_angle_site_symmetry_3
    _geom_angle
    _geom_angle_publ_flag
    C3 O1 HO1 . . . 111.00 no
    C16 O4 HO4 . . . 104.00 no
    C29 O7 HO7 . . . 105.00 no
    C42A O10A H1A0 . . . 109.00 no
    C42 O10 H10A . . . 110.00 no
    C6 N1 C7 . . . 118.8(2) no
    O2 N2 C11 . . . 119.3(3) no
    O3 N2 C11 . . . 118.5(3) no
    O2 N2 O3 . . . 122.2(3) no
    C19 N3 C20 . . . 119.7(3) no
    O6 N4 C24 . . . 119.3(3) no
    O5 N4 O6 . . . 122.4(3) no
    O5 N4 C24 . . . 118.3(2) no
    C32 N5 C33 . . . 118.8(2) no
    O8 N6 C37 . . . 119.4(3) no
    O9 N6 C37 . . . 118.3(2) no
    O8 N6 O9 . . . 122.3(3) no
    C45A N7A C46A . . . 114.8(6) no
    O12A N8A C50A . . . 113(2) no
    O11A N8A C50A . . . 115(3) no
    O11A N8A O12A . . . 132(3) no
    C45 N7 C46 . . . 106.0(10) no
    O11 N8 O12 . . . 105(5) no
    O11 N8 C50 . . . 126(6) no
    O12 N8 C50 . . . 129(6) no
    C2 C1 C6 . . . 121.4(3) no
    C1 C2 C3 . . . 119.3(3) no
    C2 C3 C4 . . . 120.2(3) no
    O1 C3 C4 . . . 122.4(3) no
    O1 C3 C2 . . . 117.4(3) no
    C3 C4 C5 . . . 119.8(3) no
    C4 C5 C6 . . . 121.2(3) no
    C1 C6 C5 . . . 117.9(2) no
    N1 C6 C1 . . . 117.1(2) no
    N1 C6 C5 . . . 125.0(3) no
    N1 C7 C8 . . . 121.5(3) no
    C9 C8 C13 . . . 118.4(3) no
    C7 C8 C13 . . . 122.6(3) no
    C7 C8 C9 . . . 119.0(2) no
    C8 C9 C10 . . . 121.4(3) no
    C9 C10 C11 . . . 118.4(3) no
    N2 C11 C12 . . . 120.1(2) no
    C10 C11 C12 . . . 121.6(3) no
    N2 C11 C10 . . . 118.3(3) no
    C11 C12 C13 . . . 118.7(3) no
    C8 C13 C12 . . . 121.3(3) no
    C6 C1 H1 . . . 119.00 no
    C2 C1 H1 . . . 119.00 no
    C1 C2 H2 . . . 120.00 no
    C3 C2 H2 . . . 120.00 no
    C3 C4 H4 . . . 120.00 no
    C5 C4 H4 . . . 120.00 no
    C4 C5 H5 . . . 119.00 no
    C6 C5 H5 . . . 119.00 no
    N1 C7 H7 . . . 119.00 no
    C8 C7 H7 . . . 119.00 no
    C10 C9 H9 . . . 119.00 no
    C8 C9 H9 . . . 119.00 no
    C9 C10 H10 . . . 121.00 no
    C11 C10 H10 . . . 121.00 no
    C13 C12 H12 . . . 121.00 no
    C11 C12 H12 . . . 121.00 no
    C8 C13 H13 . . . 119.00 no
    C12 C13 H13 . . . 119.00 no
    C15 C14 C19 . . . 120.6(3) no
    C14 C15 C16 . . . 120.7(3) no
    C15 C16 C17 . . . 119.4(3) no
    O4 C16 C17 . . . 123.0(3) no
    O4 C16 C15 . . . 117.6(3) no
    C16 C17 C18 . . . 119.1(3) no
    C17 C18 C19 . . . 122.3(3) no
    C14 C19 C18 . . . 117.9(2) no
    N3 C19 C18 . . . 127.9(3) no
    N3 C19 C14 . . . 114.2(2) no
    N3 C20 C21 . . . 122.3(4) no
    C20 C21 C22 . . . 122.0(3) no
    C20 C21 C26 . . . 118.1(3) no
    C22 C21 C26 . . . 120.0(3) no
    C21 C22 C23 . . . 120.3(3) no
    C22 C23 C24 . . . 116.7(3) no
    N4 C24 C23 . . . 119.6(2) no
    C23 C24 C25 . . . 122.6(3) no
    N4 C24 C25 . . . 117.8(2) no
    C24 C25 C26 . . . 119.7(3) no
    C21 C26 C25 . . . 120.8(3) no
    C19 C14 H14 . . . 120.00 no
    C15 C14 H14 . . . 120.00 no
    C14 C15 H15 . . . 120.00 no
    C16 C15 H15 . . . 120.00 no
    C18 C17 H17 . . . 120.00 no
    C16 C17 H17 . . . 120.00 no
    C19 C18 H18 . . . 119.00 no
    C17 C18 H18 . . . 119.00 no
    C21 C20 H20 . . . 119.00 no
    N3 C20 H20 . . . 119.00 no
    C23 C22 H22 . . . 120.00 no
    C21 C22 H22 . . . 120.00 no
    C22 C23 H23 . . . 122.00 no
    C24 C23 H23 . . . 122.00 no
    C26 C25 H25 . . . 120.00 no
    C24 C25 H25 . . . 120.00 no
    C25 C26 H26 . . . 120.00 no
    C21 C26 H26 . . . 120.00 no
    C28 C27 C32 . . . 121.3(3) no
    C27 C28 C29 . . . 119.8(3) no
    C28 C29 C30 . . . 119.9(3) no
    O7 C29 C30 . . . 117.5(3) no
    O7 C29 C28 . . . 122.6(3) no
    C29 C30 C31 . . . 120.2(3) no
    C30 C31 C32 . . . 120.6(3) no
    C27 C32 C31 . . . 118.1(2) no
    N5 C32 C27 . . . 124.4(3) no
    N5 C32 C31 . . . 117.5(2) no
    N5 C33 C34 . . . 122.0(3) no
    C35 C34 C39 . . . 118.8(2) no
    C33 C34 C35 . . . 119.5(2) no
    C33 C34 C39 . . . 121.7(2) no
    C34 C35 C36 . . . 121.9(3) no
    C35 C36 C37 . . . 118.1(3) no
    C36 C37 C38 . . . 121.6(3) no
    N6 C37 C36 . . . 118.7(2) no
    N6 C37 C38 . . . 119.8(2) no
    C37 C38 C39 . . . 119.1(3) no
    C34 C39 C38 . . . 120.6(3) no
    C32 C27 H27 . . . 119.00 no
    C28 C27 H27 . . . 119.00 no
    C29 C28 H28 . . . 120.00 no
    C27 C28 H28 . . . 120.00 no
    C29 C30 H30 . . . 120.00 no
    C31 C30 H30 . . . 120.00 no
    C30 C31 H31 . . . 120.00 no
    C32 C31 H31 . . . 120.00 no
    N5 C33 H33 . . . 119.00 no
    C34 C33 H33 . . . 119.00 no
    C36 C35 H35 . . . 119.00 no
    C34 C35 H35 . . . 119.00 no
    C35 C36 H36 . . . 121.00 no
    C37 C36 H36 . . . 121.00 no
    C37 C38 H38 . . . 120.00 no
    C39 C38 H38 . . . 121.00 no
    C38 C39 H39 . . . 120.00 no
    C34 C39 H39 . . . 120.00 no
    C41A C40A C45A . . . 120.0(4) no
    C40A C41A C42A . . . 120.0(4) no
    O10A C42A C43A . . . 122.7(12) no
    C41A C42A C43A . . . 120.1(4) no
    O10A C42A C41A . . . 117.1(12) no
    C42A C43A C44A . . . 120.0(4) no
    C43A C44A C45A . . . 120.0(3) no
    N7A C45A C44A . . . 104.2(4) no
    N7A C45A C40A . . . 135.9(5) no
    C40A C45A C44A . . . 120.0(4) no
    N7A C46A C47A . . . 123.1(6) no
    C48A C47A C52A . . . 120.0(4) no
    C46A C47A C52A . . . 122.4(6) no
    C46A C47A C48A . . . 117.6(5) no
    C47A C48A C49A . . . 120.0(5) no
    C48A C49A C50A . . . 120.1(7) no
    N8A C50A C49A . . . 117.9(15) no
    N8A C50A C51A . . . 122.0(15) no
    C49A C50A C51A . . . 120.0(6) no
    C50A C51A C52A . . . 120.0(6) no
    C47A C52A C51A . . . 120.0(6) no
    C45A C40A H40A . . . 120.00 no
    C41A C40A H40A . . . 120.00 no
    C40A C41A H41A . . . 120.00 no
    C42A C41A H41A . . . 120.00 no
    C44A C43A H43A . . . 120.00 no
    C42A C43A H43A . . . 120.00 no
    C43A C44A H44A . . . 120.00 no
    C45A C44A H44A . . . 120.00 no
    C47A C46A H46A . . . 118.00 no
    N7A C46A H46A . . . 118.00 no
    C49A C48A H48A . . . 120.00 no
    C47A C48A H48A . . . 120.00 no
    C50A C49A H49A . . . 120.00 no
    C48A C49A H49A . . . 120.00 no
    C50A C51A H51A . . . 120.00 no
    C52A C51A H51A . . . 120.00 no
    C51A C52A H52A . . . 120.00 no
    C47A C52A H52A . . . 120.00 no
    C41 C40 C45 . . . 120.0(8) no
    C40 C41 C42 . . . 120.0(7) no
    O10 C42 C41 . . . 134(3) no
    C41 C42 C43 . . . 120.0(8) no
    O10 C42 C43 . . . 105(3) no
    C42 C43 C44 . . . 120.0(8) no
    C43 C44 C45 . . . 120.0(7) no
    N7 C45 C44 . . . 154.3(8) no
    C40 C45 C44 . . . 120.0(8) no
    N7 C45 C40 . . . 85.7(8) no
    N7 C46 C47 . . . 119.8(10) no
    C46 C47 C52 . . . 118.5(11) no
    C48 C47 C52 . . . 120.0(9) no
    C46 C47 C48 . . . 121.5(9) no
    C47 C48 C49 . . . 120.0(8) no
    C48 C49 C50 . . . 120.0(10) no
    N8 C50 C49 . . . 127(3) no
    N8 C50 C51 . . . 113(3) no
    C49 C50 C51 . . . 120.1(9) no
    C50 C51 C52 . . . 120.0(8) no
    C47 C52 C51 . . . 120.0(10) no
    C41 C40 H40 . . . 120.00 no
    C45 C40 H40 . . . 120.00 no
    C40 C41 H41 . . . 120.00 no
    C42 C41 H41 . . . 120.00 no
    C42 C43 H43 . . . 120.00 no
    C44 C43 H43 . . . 120.00 no
    C43 C44 H44 . . . 120.00 no
    C45 C44 H44 . . . 120.00 no
    N7 C46 H46 . . . 120.00 no
    C47 C46 H46 . . . 120.00 no
    C47 C48 H48 . . . 120.00 no
    C49 C48 H48 . . . 120.00 no
    C48 C49 H49 . . . 120.00 no
    C50 C49 H49 . . . 120.00 no
    C50 C51 H51 . . . 120.00 no
    C52 C51 H51 . . . 120.00 no
    C47 C52 H52 . . . 120.00 no
    C51 C52 H52 . . . 120.00 no
loop_
    _geom_torsion_atom_site_label_1
    _geom_torsion_atom_site_label_2
    _geom_torsion_atom_site_label_3
    _geom_torsion_atom_site_label_4
    _geom_torsion_site_symmetry_1
    _geom_torsion_site_symmetry_2
    _geom_torsion_site_symmetry_3
    _geom_torsion_site_symmetry_4
    _geom_torsion
    _geom_torsion_publ_flag
    C7 N1 C6 C1 . . . . 149.3(3) no
    C7 N1 C6 C5 . . . . -30.5(4) no
    C6 N1 C7 C8 . . . . -179.1(2) no
    O2 N2 C11 C10 . . . . -168.2(3) no
    O3 N2 C11 C10 . . . . 13.3(4) no
    O2 N2 C11 C12 . . . . 12.2(4) no
    O3 N2 C11 C12 . . . . -166.3(3) no
    C20 N3 C19 C14 . . . . -170.7(3) no
    C20 N3 C19 C18 . . . . 11.5(5) no
    C19 N3 C20 C21 . . . . -178.3(3) no
    O5 N4 C24 C23 . . . . -178.2(3) no
    O5 N4 C24 C25 . . . . -0.2(4) no
    O6 N4 C24 C23 . . . . 1.4(4) no
    O6 N4 C24 C25 . . . . 179.5(3) no
    C33 N5 C32 C31 . . . . -145.5(3) no
    C32 N5 C33 C34 . . . . 179.5(2) no
    C33 N5 C32 C27 . . . . 35.9(4) no
    O9 N6 C37 C38 . . . . 166.6(3) no
    O8 N6 C37 C36 . . . . 171.0(3) no
    O9 N6 C37 C36 . . . . -11.6(4) no
    O8 N6 C37 C38 . . . . -10.8(4) no
    C45A N7A C46A C47A . . . . 174.5(4) no
    C46A N7A C45A C44A . . . . 159.3(5) no
    C46A N7A C45A C40A . . . . -19.8(9) no
    O11A N8A C50A C51A . . . . 2(3) no
    O12A N8A C50A C49A . . . . 2(3) no
    O11A N8A C50A C49A . . . . -175.6(18) no
    O12A N8A C50A C51A . . . . 179.1(19) no
    C2 C1 C6 N1 . . . . -175.4(2) no
    C2 C1 C6 C5 . . . . 4.3(4) no
    C6 C1 C2 C3 . . . . -2.2(4) no
    C1 C2 C3 C4 . . . . -1.5(4) no
    C1 C2 C3 O1 . . . . 179.3(2) no
    C2 C3 C4 C5 . . . . 2.8(4) no
    O1 C3 C4 C5 . . . . -178.0(3) no
    C3 C4 C5 C6 . . . . -0.5(4) no
    C4 C5 C6 C1 . . . . -3.0(4) no
    C4 C5 C6 N1 . . . . 176.7(3) no
    N1 C7 C8 C13 . . . . -0.7(4) no
    N1 C7 C8 C9 . . . . 177.2(3) no
    C9 C8 C13 C12 . . . . 2.3(4) no
    C7 C8 C9 C10 . . . . 178.6(3) no
    C13 C8 C9 C10 . . . . -3.4(4) no
    C7 C8 C13 C12 . . . . -179.9(3) no
    C8 C9 C10 C11 . . . . 1.1(4) no
    C9 C10 C11 N2 . . . . -177.1(3) no
    C9 C10 C11 C12 . . . . 2.4(4) no
    N2 C11 C12 C13 . . . . 176.0(3) no
    C10 C11 C12 C13 . . . . -3.6(4) no
    C11 C12 C13 C8 . . . . 1.2(4) no
    C19 C14 C15 C16 . . . . 0.3(4) no
    C15 C14 C19 N3 . . . . -179.8(3) no
    C15 C14 C19 C18 . . . . -1.7(4) no
    C14 C15 C16 C17 . . . . 0.9(4) no
    C14 C15 C16 O4 . . . . -179.2(3) no
    C15 C16 C17 C18 . . . . -0.7(4) no
    O4 C16 C17 C18 . . . . 179.4(3) no
    C16 C17 C18 C19 . . . . -0.7(4) no
    C17 C18 C19 N3 . . . . 179.7(3) no
    C17 C18 C19 C14 . . . . 2.0(4) no
    N3 C20 C21 C26 . . . . 170.0(4) no
    N3 C20 C21 C22 . . . . -9.0(6) no
    C20 C21 C22 C23 . . . . 179.9(3) no
    C22 C21 C26 C25 . . . . 1.0(5) no
    C26 C21 C22 C23 . . . . 0.9(5) no
    C20 C21 C26 C25 . . . . -178.1(3) no
    C21 C22 C23 C24 . . . . -1.1(4) no
    C22 C23 C24 N4 . . . . 177.5(2) no
    C22 C23 C24 C25 . . . . -0.5(4) no
    N4 C24 C25 C26 . . . . -175.7(3) no
    C23 C24 C25 C26 . . . . 2.4(4) no
    C24 C25 C26 C21 . . . . -2.6(5) no
    C32 C27 C28 C29 . . . . 0.5(4) no
    C28 C27 C32 N5 . . . . -178.9(3) no
    C28 C27 C32 C31 . . . . 2.5(4) no
    C27 C28 C29 O7 . . . . 178.7(3) no
    C27 C28 C29 C30 . . . . -2.5(4) no
    C28 C29 C30 C31 . . . . 1.4(4) no
    O7 C29 C30 C31 . . . . -179.7(3) no
    C29 C30 C31 C32 . . . . 1.6(4) no
    C30 C31 C32 C27 . . . . -3.5(4) no
    C30 C31 C32 N5 . . . . 177.7(2) no
    N5 C33 C34 C35 . . . . -173.2(3) no
    N5 C33 C34 C39 . . . . 6.2(4) no
    C33 C34 C35 C36 . . . . -179.6(3) no
    C39 C34 C35 C36 . . . . 1.1(4) no
    C33 C34 C39 C38 . . . . -179.7(3) no
    C35 C34 C39 C38 . . . . -0.4(4) no
    C34 C35 C36 C37 . . . . -0.3(4) no
    C35 C36 C37 C38 . . . . -1.2(4) no
    C35 C36 C37 N6 . . . . 177.0(2) no
    C36 C37 C38 C39 . . . . 1.9(4) no
    N6 C37 C38 C39 . . . . -176.3(3) no
    C37 C38 C39 C34 . . . . -1.1(4) no
    C41A C40A C45A C44A . . . . 0.0(8) no
    C45A C40A C41A C42A . . . . -0.1(8) no
    C41A C40A C45A N7A . . . . 179.1(6) no
    C40A C41A C42A C43A . . . . 0.2(8) no
    C40A C41A C42A O10A . . . . 177.0(11) no
    C41A C42A C43A C44A . . . . -0.1(8) no
    O10A C42A C43A C44A . . . . -176.7(12) no
    C42A C43A C44A C45A . . . . -0.1(8) no
    C43A C44A C45A N7A . . . . -179.2(5) no
    C43A C44A C45A C40A . . . . 0.1(8) no
    N7A C46A C47A C48A . . . . -167.3(5) no
    N7A C46A C47A C52A . . . . 13.4(7) no
    C46A C47A C48A C49A . . . . -179.3(5) no
    C52A C47A C48A C49A . . . . 0.0(7) no
    C46A C47A C52A C51A . . . . 179.3(5) no
    C48A C47A C52A C51A . . . . 0.0(7) no
    C47A C48A C49A C50A . . . . 0.0(9) no
    C48A C49A C50A N8A . . . . 177.2(12) no
    C48A C49A C50A C51A . . . . 0.0(11) no
    N8A C50A C51A C52A . . . . -177.1(13) no
    C49A C50A C51A C52A . . . . 0.0(11) no
    C50A C51A C52A C47A . . . . 0.0(9) no
loop_
    _geom_hbond_atom_site_label_D
    _geom_hbond_atom_site_label_H
    _geom_hbond_atom_site_label_A
    _geom_hbond_site_symmetry_A
    _geom_hbond_distance_DH
    _geom_hbond_distance_HA
    _geom_hbond_distance_DA
    _geom_hbond_angle_DHA
    _geom_hbond_publ_flag
    O1 HO1 O9 1_545 0.81 2.05 2.836(3) 163 yes
    O4 HO4 O12A 1_545 0.82 2.16 2.89(3) 148 yes
    O7 HO7 O3 1_546 0.82 2.06 2.832(4) 158 yes
    C1 H1 O6 2_665 0.93 2.53 3.417(4) 159 yes
    C14 H14 O2 2_665 0.93 2.59 3.289(4) 132 yes
    C49A H49A O12A . 0.93 2.30 2.63(3) 100 no
    C2 H2 Cg2 2_655 0.93 3.00 3.610(3) 125 yes
    C15 H15 Cg8 2_666 0.93 2.99 3.665(4) 131 yes
    C36 H36 Cg3 1_555 0.93 2.81 3.487(3) 130 yes
    C43A H43A Cg4 2_566 0.93 2.80 3.539(5) 137 yes
    C43 H43 Cg4 2_566 0.93 2.94 3.590(11) 128 yes
_iucr_refine_instructions_details
;
TITL EES-50
CELL  0.71073  12.3449  13.4266  15.7404   72.926   67.390   76.824
ZERR     8.00   0.0006   0.0006   0.0007    0.004    0.004    0.004
LATT   1
SFAC  C    H    N    O
UNIT  104  80   16   24
MERG   2
DFIX   0.820 0.020 O1 HO1 O7 HO7 O4 HO4
EADP   O10 O10A
EADP   O11 O11A
EADP   O12 O12A
EADP   N8 N8A
EADP   C40 C41 C42 C43 C44 C45
EADP   C40A C41A C42A C43A C44A C45A
DFIX   1.450 0.020 C37 N6
DFIX     2.000   0.020 N7 C40
FMAP   2
PLAN    5
SIZE     0.410   0.487   0.530
ACTA
BOND   $H
CONF
L.S.  13
WGHT    0.098900
FVAR       0.19148   0.33092
MOLE    1
PART    1
C1    1    0.501313   -0.093356    0.159459    11.00000    0.05487    0.06559 =
         0.06733   -0.00384   -0.02546   -0.01789
AFIX  43
H1    2    0.555940   -0.045945    0.125336    11.00000   -1.20000
AFIX   0
C2    1    0.540084   -0.195836    0.199251    11.00000    0.05444    0.08063 =
         0.06849   -0.01174   -0.02729   -0.00838
AFIX  43
H2    2    0.620146   -0.217368    0.189883    11.00000   -1.20000
AFIX   0
C3    1    0.458714   -0.264909    0.252572    11.00000    0.07120    0.05864 =
         0.05997   -0.01046   -0.03092   -0.00718
C4    1    0.338601   -0.231709    0.268080    11.00000    0.06342    0.06638 =
         0.05866   -0.00242   -0.02053   -0.01515
AFIX  43
H4    2    0.283378   -0.277591    0.306349    11.00000   -1.20000
AFIX   0
C5    1    0.302135   -0.131522    0.226901    11.00000    0.05252    0.07162 =
         0.06142   -0.01389   -0.01434   -0.01379
AFIX  43
H5    2    0.221884   -0.110056    0.237131    11.00000   -1.20000
AFIX   0
C6    1    0.383327   -0.060626    0.169618    11.00000    0.06265    0.05996 =
         0.05552   -0.00961   -0.02202   -0.01340
C7    1    0.265871    0.061406    0.092372    11.00000    0.06084    0.06063 =
         0.05841   -0.00846   -0.02142   -0.01070
AFIX  43
H7    2    0.222094    0.007490    0.105287    11.00000   -1.20000
AFIX   0
C8    1    0.232112    0.165734    0.040250    11.00000    0.05473    0.06232 =
         0.05618   -0.01425   -0.01619   -0.01035
C9    1    0.138708    0.180467    0.007661    11.00000    0.06044    0.06209 =
         0.07474   -0.00845   -0.02701   -0.02033
AFIX  43
H9    2    0.100386    0.123527    0.018329    11.00000   -1.20000
AFIX   0
C10   1    0.101777    0.277009   -0.039846    11.00000    0.05698    0.07080 =
         0.07542   -0.01624   -0.02951   -0.01118
AFIX  43
H10   2    0.038147    0.286470   -0.060469    11.00000   -1.20000
AFIX   0
C11   1    0.161440    0.360318   -0.056485    11.00000    0.05738    0.05609 =
         0.06132   -0.01284   -0.02127   -0.00745
C12   1    0.259030    0.347044   -0.029492    11.00000    0.06551    0.06199 =
         0.09952   -0.01991   -0.03954   -0.01554
AFIX  43
H12   2    0.300816    0.402939   -0.044312    11.00000   -1.20000
AFIX   0
C13   1    0.292615    0.250849    0.019045    11.00000    0.06749    0.06630 =
         0.08975   -0.01841   -0.04344   -0.00600
AFIX  43
H13   2    0.357176    0.241487    0.038541    11.00000   -1.20000
AFIX   0
N1    3    0.354147    0.042509    0.120629    11.00000    0.06492    0.06071 =
         0.06747   -0.00817   -0.02438   -0.00994
N2    3    0.118653    0.463546   -0.102887    11.00000    0.07399    0.06399 =
         0.08352   -0.01141   -0.03615   -0.01126
O1    4    0.500388   -0.364601    0.289444    11.00000    0.08283    0.06523 =
         0.09848    0.00204   -0.04164   -0.01016
AFIX   3
HO1   2    0.447520   -0.401014    0.316443    11.00000   -1.50000
AFIX   0
O2    4    0.179454    0.533572   -0.131746    11.00000    0.10634    0.06609 =
         0.17873    0.01407   -0.07681   -0.03035
O3    4    0.020773    0.477144   -0.109649    11.00000    0.08313    0.07675 =
         0.13046   -0.00271   -0.06323   -0.00910
MOLE    2
PART    0
C14   1    0.583654    0.344844    0.235695    11.00000    0.05734    0.06170 =
         0.06958   -0.01123   -0.02051   -0.00620
AFIX  43
H14   2    0.614550    0.404602    0.229633    11.00000   -1.20000
AFIX   0
C15   1    0.624977    0.248223    0.282481    11.00000    0.05426    0.07318 =
         0.06553   -0.01209   -0.01794   -0.01133
AFIX  43
H15   2    0.683136    0.243683    0.307851    11.00000   -1.20000
AFIX   0
C16   1    0.580714    0.158266    0.291936    11.00000    0.05745    0.06382 =
         0.05993   -0.00511   -0.01732   -0.00481
C17   1    0.494917    0.165450    0.252580    11.00000    0.06575    0.06689 =
         0.07174   -0.01569   -0.02322   -0.00952
AFIX  43
H17   2    0.464860    0.105598    0.257695    11.00000   -1.20000
AFIX   0
C18   1    0.455322    0.261788    0.206222    11.00000    0.05969    0.07673 =
         0.06097   -0.00995   -0.02308   -0.00770
AFIX  43
H18   2    0.398681    0.266042    0.179407    11.00000   -1.20000
AFIX   0
C19   1    0.496770    0.353449    0.197817    11.00000    0.06096    0.05999 =
         0.04998   -0.00356   -0.01150    0.00041
C20   1    0.379240    0.478723    0.125658    11.00000    0.07219    0.09810 =
         0.09377   -0.02200   -0.01557   -0.02376
AFIX  43
H20   2    0.335629    0.424651    0.138682    11.00000   -1.20000
AFIX   0
C21   1    0.341504    0.586539    0.074062    11.00000    0.08087    0.05244 =
         0.06536   -0.00990   -0.00425   -0.00097
C22   1    0.392590    0.674948    0.063491    11.00000    0.05697    0.10687 =
         0.06002   -0.01848   -0.02400    0.00576
AFIX  43
H22   2    0.451444    0.667589    0.088890    11.00000   -1.20000
AFIX   0
C23   1    0.355395    0.773463    0.015142    11.00000    0.05834    0.07584 =
         0.06476   -0.01630   -0.02299   -0.01267
AFIX  43
H23   2    0.387063    0.833091    0.008281    11.00000   -1.20000
AFIX   0
C24   1    0.269077    0.778242   -0.022148    11.00000    0.05304    0.05895 =
         0.05209   -0.01283   -0.01571   -0.00251
C25   1    0.221663    0.690689   -0.013431    11.00000    0.06569    0.06524 =
         0.08108   -0.02057   -0.02509   -0.01140
AFIX  43
H25   2    0.165825    0.696456   -0.041444    11.00000   -1.20000
AFIX   0
C26   1    0.256641    0.596754    0.035875    11.00000    0.07908    0.06761 =
         0.09689   -0.01863   -0.03092   -0.00986
AFIX  43
H26   2    0.222354    0.538231    0.043884    11.00000   -1.20000
AFIX   0
N3    3    0.462727    0.460313    0.150303    11.00000    0.06678    0.10700 =
         0.06710   -0.01460   -0.02089   -0.00607
N4    3    0.222683    0.879131   -0.070134    11.00000    0.05674    0.06246 =
         0.06879   -0.00819   -0.02064   -0.00891
O4    4    0.624080    0.066131    0.339832    11.00000    0.08020    0.06680 =
         0.10974    0.00737   -0.04497   -0.00727
AFIX   3
HO4   2    0.583885    0.023587    0.342805    11.00000   -1.50000
AFIX   0
O5    4    0.143864    0.881431   -0.100611    11.00000    0.08049    0.09452 =
         0.11337   -0.00842   -0.05960   -0.00649
O6    4    0.262072    0.957663   -0.078325    11.00000    0.09846    0.05858 =
         0.12213    0.00085   -0.04810   -0.01954
MOLE    3
C27   1    0.040994   -0.135901    0.723413    11.00000    0.05757    0.06663 =
         0.06315   -0.01227   -0.02865   -0.00647
AFIX  43
H27   2    0.101682   -0.115594    0.733140    11.00000   -1.20000
AFIX   0
C28   1    0.013095   -0.236318    0.763969    11.00000    0.06457    0.06706 =
         0.06817   -0.00332   -0.03038   -0.00846
AFIX  43
H28   2    0.054296   -0.283275    0.801159    11.00000   -1.20000
AFIX   0
C29   1   -0.076848   -0.267733    0.749370    11.00000    0.05659    0.05586 =
         0.06378   -0.00555   -0.01593   -0.01015
C30   1   -0.140334   -0.196979    0.697394    11.00000    0.05826    0.07130 =
         0.07213   -0.01017   -0.02740   -0.01361
AFIX  43
H30   2   -0.201718   -0.217492    0.688758    11.00000   -1.20000
AFIX   0
C31   1   -0.113184   -0.094757    0.657619    11.00000    0.05056    0.06003 =
         0.06807   -0.00777   -0.02704   -0.00469
AFIX  43
H31   2   -0.157903   -0.046769    0.623844    11.00000   -1.20000
AFIX   0
C32   1   -0.019915   -0.063627    0.667845    11.00000    0.05312    0.05691 =
         0.05682   -0.01246   -0.01855   -0.00559
C33   1    0.112463    0.058423    0.589260    11.00000    0.05713    0.05745 =
         0.06324   -0.01306   -0.02050   -0.00696
AFIX  43
H33   2    0.171526    0.002797    0.595908    11.00000   -1.20000
AFIX   0
C34   1    0.145659    0.163997    0.540772    11.00000    0.05307    0.05976 =
         0.05398   -0.01715   -0.01856   -0.00314
C35   1    0.264346    0.177216    0.497201    11.00000    0.04980    0.05989 =
         0.07040   -0.01584   -0.02242   -0.00004
AFIX  43
H35   2    0.321251    0.118543    0.499054    11.00000   -1.20000
AFIX   0
C36   1    0.300144    0.274037    0.451582    11.00000    0.04708    0.06254 =
         0.06535   -0.01712   -0.01647   -0.00308
AFIX  43
H36   2    0.380079    0.281756    0.422918    11.00000   -1.20000
AFIX   0
C37   1    0.214124    0.360008    0.449326    11.00000    0.05892    0.05340 =
         0.06114   -0.01524   -0.01890   -0.01047
C38   1    0.094333    0.349442    0.490363    11.00000    0.05163    0.05966 =
         0.09176   -0.02429   -0.02545    0.00659
AFIX  43
H38   2    0.037568    0.407928    0.486617    11.00000   -1.20000
AFIX   0
C39   1    0.061109    0.251692    0.536381    11.00000    0.04650    0.06297 =
         0.08223   -0.01985   -0.01661   -0.00688
AFIX  43
H39   2   -0.018826    0.243952    0.564965    11.00000   -1.20000
AFIX   0
N5    3    0.005321    0.040521    0.622542    11.00000    0.05848    0.05718 =
         0.06832   -0.01023   -0.02362   -0.00837
N6    3    0.250810    0.463691    0.405309    11.00000    0.06569    0.05899 =
         0.07541   -0.01089   -0.02587   -0.00430
O7    4   -0.107220   -0.367190    0.786326    11.00000    0.08355    0.06490 =
         0.10517    0.00257   -0.03997   -0.01910
AFIX   3
HO7   2   -0.060225   -0.398664    0.813184    11.00000   -1.50000
AFIX   0
O8    4    0.177817    0.538337    0.392294    11.00000    0.08454    0.06231 =
         0.14818    0.00853   -0.05101   -0.00692
O9    4    0.354597    0.472947    0.385592    11.00000    0.06111    0.07159 =
         0.11818   -0.01312   -0.01858   -0.01934
MOLE    4
PART    1
AFIX  66
C40   1    0.194206    0.278444    0.709300    21.00000    0.05211    0.06350 =
         0.06956   -0.01045   -0.02081   -0.00745
AFIX  43
H40   2    0.272902    0.290522    0.681425    21.00000   -1.20000
AFIX  65
C41   1    0.166400    0.177672    0.757400    21.00000    0.05211    0.06350 =
         0.06956   -0.01045   -0.02081   -0.00745
AFIX  43
H41   2    0.226493    0.122326    0.761706    21.00000   -1.20000
AFIX  65
C42   1    0.048779    0.159621    0.799064    21.00000    0.05211    0.06350 =
         0.06956   -0.01045   -0.02081   -0.00745
C43   1   -0.041037    0.242341    0.792629    21.00000    0.05211    0.06350 =
         0.06956   -0.01045   -0.02081   -0.00745
AFIX  43
H43   2   -0.119733    0.230263    0.820505    21.00000   -1.20000
AFIX  65
C44   1   -0.013233    0.343114    0.744529    21.00000    0.05211    0.06350 =
         0.06956   -0.01045   -0.02081   -0.00745
AFIX  43
H44   2   -0.073327    0.398459    0.740224    21.00000   -1.20000
AFIX  65
C45   1    0.104387    0.361167    0.702865    21.00000    0.05211    0.06350 =
         0.06956   -0.01045   -0.02081   -0.00745
AFIX   0
C46   1    0.152189    0.523925    0.629064    21.00000    0.04409    0.04760 =
         0.05896   -0.00066   -0.01768    0.00345
AFIX  43
H46   2    0.070167    0.537218    0.646620    21.00000   -1.20000
AFIX  66
C47   1    0.222640    0.609441    0.581122    21.00000    0.04017    0.06388 =
         0.05733   -0.01771   -0.01185   -0.00975
C48   1    0.344665    0.593118    0.559489    21.00000    0.02827    0.06592 =
         0.09430   -0.02692   -0.02872    0.01750
AFIX  43
H48   2    0.382395    0.526399    0.577954    21.00000   -1.20000
AFIX  65
C49   1    0.410297    0.676515    0.510258    21.00000    0.05473    0.06094 =
         0.08604   -0.02231   -0.02859   -0.00851
AFIX  43
H49   2    0.491940    0.665594    0.495784    21.00000   -1.20000
AFIX  65
C50   1    0.353906    0.776236    0.482659    21.00000    0.03289    0.01184 =
         0.04894    0.00433   -0.01404    0.00038
C51   1    0.231881    0.792561    0.504291    21.00000    0.03131    0.06691 =
         0.04171   -0.01136   -0.00499   -0.01072
AFIX  43
H51   2    0.194151    0.859281    0.485825    21.00000   -1.20000
AFIX  65
C52   1    0.166247    0.709164    0.553522    21.00000    0.05873    0.07513 =
         0.05516   -0.00707   -0.01310   -0.01150
AFIX  43
H52   2    0.084604    0.720086    0.567996    21.00000   -1.20000
AFIX   0
N7    3    0.203321    0.429287    0.647395    21.00000    0.05856    0.05604 =
         0.08152   -0.01552   -0.04154    0.01088
N8    3    0.404388    0.861620    0.436132    21.00000    0.06304    0.04563 =
         0.06583   -0.00337   -0.02075   -0.01746
O10   4   -0.009423    0.076840    0.867318    21.00000    0.07727    0.06699 =
         0.08069    0.00174   -0.02793   -0.02265
AFIX  83
H10A  2    0.038692    0.024017    0.872077    21.00000   -1.50000
AFIX   0
O11   4    0.339080    0.971203    0.410437    21.00000    0.09037    0.02614 =
         0.12316    0.00458   -0.04369    0.00997
O12   4    0.509646    0.872065    0.396302    21.00000    0.05974    0.09289 =
         0.12159   -0.00965   -0.03912   -0.02226
PART    2
AFIX  66
C40A  1    0.201836    0.254850    0.712373   -21.00000    0.05672    0.05991 =
         0.05640   -0.00570   -0.01788   -0.01314
AFIX  43
H40A  2    0.283658    0.253029    0.686648   -21.00000   -1.20000
AFIX  65
C41A  1    0.152247    0.163139    0.765016   -21.00000    0.05672    0.05991 =
         0.05640   -0.00570   -0.01788   -0.01314
AFIX  43
H41A  2    0.200890    0.099958    0.774514   -21.00000   -1.20000
AFIX  65
C42A  1    0.029954    0.165860    0.803465   -21.00000    0.05672    0.05991 =
         0.05640   -0.00570   -0.01788   -0.01314
C43A  1   -0.042751    0.260291    0.789271   -21.00000    0.05672    0.05991 =
         0.05640   -0.00570   -0.01788   -0.01314
AFIX  43
H43A  2   -0.124573    0.262111    0.814997   -21.00000   -1.20000
AFIX  65
C44A  1    0.006837    0.352002    0.736628   -21.00000    0.05672    0.05991 =
         0.05640   -0.00570   -0.01788   -0.01314
AFIX  43
H44A  2   -0.041807    0.415183    0.727131   -21.00000   -1.20000
AFIX  65
C45A  1    0.129130    0.349283    0.698178   -21.00000    0.05672    0.05991 =
         0.05640   -0.00570   -0.01788   -0.01314
AFIX   0
C46A  1    0.246134    0.482098    0.634358   -21.00000    0.06745    0.06058 =
         0.06512   -0.00731   -0.02771   -0.00922
AFIX  43
H46A  2    0.298210    0.431283    0.658947   -21.00000   -1.20000
AFIX  66
C47A  1    0.285134    0.585182    0.579379   -21.00000    0.04154    0.06478 =
         0.06016   -0.01942   -0.02297    0.00404
C48A  1    0.404659    0.593802    0.551263   -21.00000    0.05635    0.04929 =
         0.08328   -0.00356   -0.03657   -0.00073
AFIX  43
H48A  2    0.456947    0.535608    0.566641   -21.00000   -1.20000
AFIX  65
C49A  1    0.446034    0.689400    0.500163   -21.00000    0.05881    0.05530 =
         0.07868   -0.00806   -0.03335   -0.00700
AFIX  43
H49A  2    0.526004    0.695167    0.481351   -21.00000   -1.20000
AFIX  65
C50A  1    0.367884    0.776378    0.477179   -21.00000    0.07373    0.09489 =
         0.05325   -0.02247   -0.01855   -0.02760
C51A  1    0.248359    0.767759    0.505295   -21.00000    0.08072    0.06190 =
         0.08134   -0.01429   -0.03886    0.00836
AFIX  43
H51A  2    0.196072    0.825954    0.489917   -21.00000   -1.20000
AFIX  65
C52A  1    0.206983    0.672162    0.556395   -21.00000    0.05299    0.07482 =
         0.06813   -0.01327   -0.01925   -0.00962
AFIX  43
H52A  2    0.127013    0.666396    0.575206   -21.00000   -1.20000
AFIX   0
N7A   3    0.147225    0.459990    0.649339   -21.00000    0.05816    0.04563 =
         0.06599    0.00518   -0.02502   -0.00342
N8A   3    0.415559    0.878949    0.425903   -21.00000    0.06304    0.04563 =
         0.06583   -0.00337   -0.02075   -0.01746
O10A  4   -0.012745    0.073037    0.850309   -21.00000    0.07727    0.06699 =
         0.08069    0.00174   -0.02793   -0.02265
AFIX  83
H1A0  2    0.042486    0.026134    0.852548   -21.00000   -1.50000
AFIX   0
O11A  4    0.351182    0.945122    0.414324   -21.00000    0.09037    0.02614 =
         0.12316    0.00458   -0.04369    0.00997
O12A  4    0.523899    0.870729    0.408083   -21.00000    0.05974    0.09289 =
         0.12159   -0.00965   -0.03912   -0.02226
HKLF 4
REM  EES-50
REM R1 =  0.0697 for    5234 Fo > 4sig(Fo)  and  0.1366 for all   10470 data
REM    680 parameters refined using      5 restraints
END
WGHT      0.0989      0.0000
REM Highest difference peak  0.508,  deepest hole -0.257,  1-sigma level  0.067
Q1    1   0.4461  0.5339  0.1303  11.00000  0.05    0.51
Q2    1   0.4234  0.4069  0.1482  11.00000  0.05    0.32
Q3    1   0.3551  0.1221  0.1015  11.00000  0.05    0.23
Q4    1   0.2659  0.1275  0.0771  11.00000  0.05    0.20
Q5    1  -0.0262  0.1236  0.6078  11.00000  0.05    0.20
;
