# Supplementary material for: Crystal structure of 4-[(E)-(4-nitro­benzyl­idene)amino]­phenol
Source: Acta Crystallogr E Crystallogr Commun. 2015 Jan 17;71(Pt 2):o113–4. doi: 10.1107/S2056989015000511 (PMC4384620; doi:10.1107/S2056989015000511)
Supplement: Supplementary file 2 [file e-71-0o113-Isup2.hkl]

#
# h,k,l, Fc-squared, Fo-squared, sigma(Fo-squared), status flag
#
data_I
_shelx_title ' EES-50'
_shelx_refln_list_code          4
_shelx_F_calc_maximum      535.29
_exptl_crystal_F_000      1008.00
_reflns_d_resolution_high  0.7674

loop_
 _space_group_symop_operation_xyz
 'x, y, z'
 '-x, -y, -z'

_cell_length_a    12.3449
_cell_length_b    13.4266
_cell_length_c    15.7404
_cell_angle_alpha  72.926
_cell_angle_beta   67.390
_cell_angle_gamma  76.824

_shelx_F_squared_multiplier     1.000

loop_
 _refln_index_h
 _refln_index_k
 _refln_index_l
 _refln_F_squared_calc
 _refln_F_squared_meas
 _refln_F_squared_sigma
 _refln_observed_status
   1   0   0         14.10         15.55        15.27 o
   2   0   0          0.21          6.23         7.71 o
   3   0   0        122.38        131.51         7.99 o
   4   0   0        163.52        197.83         7.27 o
   5   0   0        215.18        219.23        13.64 o
   6   0   0        602.73        620.42         9.27 o
   7   0   0          0.82         14.24         5.15 o
   8   0   0       2248.95       2493.93       108.96 o
   9   0   0          0.02          5.05         6.56 o
  10   0   0          7.91          6.57         5.55 o
  11   0   0          2.23          2.67         4.30 o
  12   0   0          0.70          9.23         4.65 o
  13   0   0          1.63          2.65         4.98 o
  14   0   0         13.37         12.23         6.66 o
 -14   1   0          2.59          7.93         5.66 o
 -13   1   0          0.03         -3.31         4.70 o
 -12   1   0         13.82         24.53         5.98 o
 -11   1   0          0.00          1.36         7.78 o
 -10   1   0         38.08         45.21         4.64 o
  -9   1   0          2.26          3.08         5.35 o
  -8   1   0          8.44         16.52         5.55 o
  -7   1   0        122.11         94.86        10.91 o
  -6   1   0       2010.68       2235.63        13.50 o
  -5   1   0         23.58         23.21         6.84 o
  -4   1   0        642.29        693.27        10.51 o
  -3   1   0       3549.62       3693.78        80.05 o
  -2   1   0      33785.68      38049.89       130.24 o
  -1   1   0          4.59          3.41         9.02 o
   1   1   0         22.86         20.38         9.62 o
   2   1   0      13350.24      16354.88        72.55 o
   3   1   0       2156.29       2267.74        31.64 o
   4   1   0         71.49         76.05         7.79 o
   5   1   0         15.82         14.85         5.69 o
   6   1   0       3687.01       4541.57        37.50 o
   7   1   0         31.16         25.25         5.29 o
   8   1   0        563.41        602.13         7.64 o
   9   1   0          4.00          5.12         5.44 o
  10   1   0         41.11         33.65         6.14 o
  11   1   0         45.94         50.16         5.95 o
  12   1   0          1.21         -1.49        10.64 o
  13   1   0          0.19         -1.73         5.29 o
  14   1   0          0.32          6.66         5.07 o
 -14   2   0         18.36         11.48         6.98 o
 -13   2   0          2.38          7.78         5.46 o
 -12   2   0          9.77         18.70         6.19 o
 -11   2   0          6.89          7.86         4.09 o
 -10   2   0          0.05          3.07         4.92 o
  -9   2   0         80.59         85.67         4.70 o
  -8   2   0        463.70        458.84         8.49 o
  -7   2   0        216.41        196.85         6.36 o
  -6   2   0        127.38        123.60         8.32 o
  -5   2   0        919.71        899.28        22.64 o
  -4   2   0       1392.38       1513.45        12.19 o
  -3   2   0         86.15         84.18         7.11 o
  -2   2   0        402.30        456.65         8.98 o
  -1   2   0         49.06         44.89         6.58 o
   0   2   0       2222.62       2454.73        83.07 o
   1   2   0       1481.26       1376.87        18.54 o
   2   2   0        517.38        454.96        11.52 o
   3   2   0       1360.97       1286.72        40.78 o
   4   2   0        505.45        555.63         9.32 o
   5   2   0        476.20        500.03         9.44 o
   6   2   0       1169.22       1308.11        16.09 o
   7   2   0        124.69        105.83         9.55 o
   8   2   0        293.43        280.93        10.64 o
   9   2   0         11.78          3.27         9.27 o
  10   2   0         10.09         17.70         6.74 o
  11   2   0         45.24         39.43         7.23 o
  12   2   0         37.47         35.66         6.10 o
  13   2   0         13.72         20.02         4.88 o
  14   2   0          0.61          0.73         4.79 o
 -14   3   0          0.04          8.74         6.09 o
 -13   3   0          6.61          6.86         6.60 o
 -12   3   0         72.41         74.30         5.78 o
 -11   3   0         60.91         64.45         5.46 o
 -10   3   0        426.28        427.02         8.70 o
  -9   3   0        696.26        609.82        16.06 o
  -8   3   0        158.72        166.81         5.57 o
  -7   3   0        223.67        214.49         5.18 o
  -6   3   0        396.17        407.82         6.34 o
  -5   3   0          9.71          6.35         5.56 o
  -4   3   0        148.88        158.52         6.29 o
  -3   3   0       1433.76       1471.23        27.58 o
  -2   3   0       1792.94       1916.26        19.69 o
  -1   3   0        618.45        535.86        12.56 o
   0   3   0       1875.62       1878.39        54.83 o
   1   3   0        168.43        135.83         9.28 o
   2   3   0         46.97         48.02         7.96 o
   3   3   0        312.13        367.99         9.44 o
   4   3   0         32.80         40.36         5.58 o
   5   3   0         26.40         18.06         7.30 o
   6   3   0        255.89        308.91         7.26 o
   7   3   0         34.99         31.76         6.46 o
   8   3   0        172.79        170.63        10.09 o
   9   3   0        206.10        214.20         6.66 o
  10   3   0        219.40        222.38         9.41 o
  11   3   0         30.25         40.23         9.96 o
  12   3   0         31.59         29.30         7.62 o
  13   3   0         19.31         13.04         4.18 o
  14   3   0          0.23          5.09         6.10 o
 -13   4   0         26.55         30.51         4.93 o
 -12   4   0         10.68          6.87         5.52 o
 -11   4   0        191.02        173.52         5.46 o
 -10   4   0        155.24        159.75         9.82 o
  -9   4   0        121.22        125.26         4.99 o
  -8   4   0        143.55        133.53         5.08 o
  -7   4   0         13.33         11.25         4.98 o
  -6   4   0          1.20          6.00         4.76 o
  -5   4   0        125.17        127.74         6.58 o
  -4   4   0        408.60        504.65         8.73 o
  -3   4   0       2651.90       2660.39        70.46 o
  -2   4   0         98.86        105.96         6.46 o
  -1   4   0         43.75         57.21         6.12 o
   0   4   0         34.26         35.21         8.46 o
   1   4   0        940.02        827.30        33.71 o
   2   4   0       1949.57       2079.28       122.51 o
   3   4   0       8524.95       8182.42       306.35 o
   4   4   0       2309.82       2547.72        75.35 o
   5   4   0        599.44        612.39        15.00 o
   6   4   0        131.45        136.14         7.32 o
   7   4   0         66.52         66.71         6.94 o
   8   4   0         21.74         26.57         5.96 o
   9   4   0        339.11        331.17         7.21 o
  10   4   0        190.13        179.87         6.88 o
  11   4   0        338.93        341.75        11.32 o
  12   4   0        253.03        235.91        10.60 o
  13   4   0          0.25         12.50         9.31 o
  14   4   0          0.12         -0.53         6.02 o
 -13   5   0         14.25          9.77         5.44 o
 -12   5   0          2.83          4.70         5.69 o
 -11   5   0         22.24         25.68         4.91 o
 -10   5   0          0.24          8.00         5.12 o
  -9   5   0        218.16        218.96         5.88 o
  -8   5   0         25.03         17.47         6.09 o
  -7   5   0          0.01          5.03         5.76 o
  -6   5   0          3.50          6.33         4.96 o
  -5   5   0        137.27        156.98         6.78 o
  -4   5   0          4.61          7.95         4.83 o
  -3   5   0        704.16        654.25        17.44 o
  -2   5   0       1396.17       1556.91        37.98 o
  -1   5   0       1027.97       1036.56        20.87 o
   0   5   0       1318.37       1348.06        53.82 o
   1   5   0        124.32        129.65         7.12 o
   2   5   0        124.27        134.32         7.56 o
   3   5   0          7.69         11.78         7.36 o
   4   5   0         16.64         35.92         6.98 o
   5   5   0       1485.73       1403.81        42.82 o
   6   5   0         50.62         58.32         4.83 o
   7   5   0         29.19         30.55         4.32 o
   8   5   0          6.60          5.23         4.58 o
   9   5   0        293.87        287.50         7.01 o
  10   5   0        420.38        410.28        17.21 o
  11   5   0          6.14         10.07         4.91 o
  12   5   0         10.04         21.83         5.24 o
  13   5   0          2.10          1.49         5.37 o
  14   5   0          9.32          6.84         4.66 o
 -13   6   0          1.59          4.52         7.21 o
 -12   6   0          9.20         15.57         5.34 o
 -11   6   0         29.97         20.38         5.16 o
 -10   6   0          9.78         11.75         4.72 o
  -9   6   0         59.64         60.94         6.02 o
  -8   6   0        114.27        114.52         5.59 o
  -7   6   0        232.36        230.69         8.11 o
  -6   6   0         31.15         27.81         5.05 o
  -5   6   0         37.99         52.95         5.18 o
  -4   6   0        550.91        619.10        13.49 o
  -3   6   0       1897.49       1989.64        77.03 o
  -2   6   0       2691.20       2866.32        80.10 o
  -1   6   0         44.66         45.69         5.93 o
   0   6   0         75.07         96.33         5.77 o
   1   6   0          6.70          7.71         6.69 o
   2   6   0       3747.14       3881.14       140.23 o
   3   6   0       3624.38       4018.16       345.42 o
   4   6   0       1211.11       1366.72        82.87 o
   5   6   0        192.67        161.39         5.53 o
   6   6   0         27.89         38.56         7.50 o
   7   6   0          0.29          3.90         6.08 o
   8   6   0         43.54         37.97         5.64 o
   9   6   0         91.99         86.05         5.69 o
  10   6   0        112.77        108.06         5.22 o
  11   6   0        104.29         89.90         9.04 o
  12   6   0         41.05         27.77         5.79 o
  13   6   0          4.26         17.66         5.86 o
  14   6   0          0.03         -5.17         6.20 o
 -12   7   0          2.03         -0.53         4.82 o
 -11   7   0         53.02         55.83         5.30 o
 -10   7   0          5.59         10.75         5.72 o
  -9   7   0        292.50        277.65         7.20 o
  -8   7   0        290.27        291.04        12.21 o
  -7   7   0          0.25          3.24         6.03 o
  -6   7   0         72.56         70.74         4.97 o
  -5   7   0         12.82         20.88         5.15 o
  -4   7   0        153.44        208.44         6.76 o
  -3   7   0        107.10        101.66         5.93 o
  -2   7   0         93.97         72.46         6.01 o
  -1   7   0        377.49        356.55         6.88 o
   0   7   0       1549.90       1692.38        88.22 o
   1   7   0       1085.30       1104.85        26.42 o
   2   7   0         36.64         31.17         5.23 o
   3   7   0        544.77        430.02        28.83 o
   4   7   0        114.82        123.16         5.67 o
   5   7   0          5.84          3.59         6.42 o
   6   7   0         93.69        100.26         6.26 o
   7   7   0         71.69         63.39        10.23 o
   8   7   0       1304.20       1325.33        53.22 o
   9   7   0       1143.63       1112.55        32.47 o
  10   7   0         70.89         60.94         4.72 o
  11   7   0         22.49         24.74         4.59 o
  12   7   0         17.27         11.92         5.75 o
  13   7   0          9.46          9.77         8.50 o
  14   7   0          3.48          3.34         5.12 o
 -11   8   0          7.71         10.84         5.39 o
 -10   8   0          0.19          3.40         6.60 o
  -9   8   0         12.58         17.92         6.53 o
  -8   8   0         10.78         10.23         6.40 o
  -7   8   0          0.05         -5.29         6.17 o
  -6   8   0         40.60         44.78         5.28 o
  -5   8   0        211.05        174.42        11.48 o
  -4   8   0          1.71          7.38         6.22 o
  -3   8   0         66.43         50.73         6.37 o
  -2   8   0        259.79        218.87         6.41 o
  -1   8   0          9.96          4.84         7.04 o
   0   8   0         68.53         68.22         6.65 o
   1   8   0         14.72         16.44         6.46 o
   2   8   0         29.77         24.60         5.99 o
   3   8   0          2.68          5.85         6.31 o
   4   8   0        172.21        148.87        10.30 o
   5   8   0         33.23         34.41         6.66 o
   6   8   0        201.57        218.82        11.49 o
   7   8   0        602.15        572.95        27.54 o
   8   8   0        159.91        149.67         8.08 o
   9   8   0          9.43         14.20         6.49 o
  10   8   0         43.55         43.89         4.83 o
  11   8   0          6.84         12.00         6.50 o
  12   8   0          0.41         -2.47         6.82 o
  13   8   0          0.09         -3.48         5.65 o
 -11   9   0          0.73         -0.05         5.69 o
 -10   9   0          0.16         -3.91         5.28 o
  -9   9   0          3.78          9.69         5.62 o
  -8   9   0         45.67         59.86         5.72 o
  -7   9   0         33.83         36.18         5.39 o
  -6   9   0          0.08          3.61         4.79 o
  -5   9   0         16.17          9.47         6.02 o
  -4   9   0         28.05         41.78         5.55 o
  -3   9   0         69.98         73.02         6.70 o
  -2   9   0         41.66         39.60         7.05 o
  -1   9   0         67.70         66.02         6.53 o
   0   9   0        217.66        213.16        12.56 o
   1   9   0        371.20        368.56        10.02 o
   2   9   0         25.44         32.33         6.29 o
   3   9   0        304.48        262.64        13.37 o
   4   9   0         77.02         79.93         6.11 o
   5   9   0          1.51          3.17         6.70 o
   6   9   0          0.24         -0.93         5.70 o
   7   9   0          9.95          9.87         5.50 o
   8   9   0         48.72         51.23        15.00 o
   9   9   0          0.27          4.66         5.36 o
  10   9   0         10.56         19.82         6.36 o
  11   9   0          7.19         12.53         4.92 o
  12   9   0          0.28         -0.02         5.34 o
  13   9   0          3.19         11.19         6.21 o
 -10  10   0          9.50          9.56         6.06 o
  -9  10   0          6.99          8.98         7.58 o
  -8  10   0         14.69         10.18         7.11 o
  -7  10   0         22.09         28.40         5.16 o
  -6  10   0          0.02          5.90         6.18 o
  -5  10   0         33.64         25.42         5.42 o
  -4  10   0         66.72         77.54         6.90 o
  -3  10   0         30.97         27.20         5.85 o
  -2  10   0         83.84         91.04         7.43 o
  -1  10   0       1864.18       1648.08       129.38 o
   0  10   0       2142.67       2077.19       121.14 o
   1  10   0       1073.29        961.85        20.55 o
   2  10   0          6.60         13.12         6.34 o
   3  10   0          7.84          8.21         7.18 o
   4  10   0         76.87         78.71         6.25 o
   5  10   0          0.34          5.70         6.75 o
   6  10   0         66.06         73.92         6.82 o
   7  10   0         88.40         75.69         5.78 o
   8  10   0         19.58         20.81         6.90 o
   9  10   0         90.68         87.87         6.68 o
  10  10   0         23.05         18.54         5.87 o
  11  10   0         11.65         17.82         5.75 o
  12  10   0          0.76          5.54         5.84 o
  -9  11   0          0.19          1.64         6.98 o
  -8  11   0          0.58         13.94         7.47 o
  -7  11   0          0.97          0.06         5.07 o
  -6  11   0         18.14         23.11         5.59 o
  -5  11   0        161.02        154.87         9.14 o
  -4  11   0          3.20          5.39         6.28 o
  -3  11   0        261.03        243.14         9.03 o
  -2  11   0         80.30         71.01         7.43 o
  -1  11   0         17.89         27.35         7.09 o
   0  11   0         15.38         18.79         7.82 o
   1  11   0        499.48        458.27        15.29 o
   2  11   0        708.50        822.38        22.38 o
   3  11   0       2060.47       2039.05        30.80 o
   4  11   0         21.15         26.66         7.19 o
   5  11   0         39.58         49.27         6.70 o
   6  11   0          0.99          0.96         5.36 o
   7  11   0         17.60         15.58         6.62 o
   8  11   0          0.63          4.44         5.08 o
   9  11   0         23.39         19.58         5.23 o
  10  11   0         11.47         24.80         6.96 o
  11  11   0         17.75         17.16        10.47 o
  12  11   0          2.02          1.10         7.44 o
  -8  12   0          8.11          9.97         7.13 o
  -7  12   0          0.96         17.03         6.82 o
  -6  12   0          4.20          7.90         6.76 o
  -5  12   0          2.06          0.76         6.38 o
  -4  12   0          4.22          4.36         6.41 o
  -3  12   0         49.13         59.08         5.42 o
  -2  12   0         26.46         15.78         6.99 o
  -1  12   0        291.19        285.66        22.07 o
   0  12   0         13.42         10.14         7.15 o
   1  12   0        358.61        305.14        11.86 o
   2  12   0         35.09         24.61         6.26 o
   3  12   0          5.42         10.24         6.04 o
   4  12   0         23.12         31.34         5.92 o
   5  12   0         22.52         30.73         5.55 o
   6  12   0          8.47          8.19         5.46 o
   7  12   0          5.83          5.28         6.66 o
   8  12   0          0.49          7.73         6.81 o
   9  12   0          3.97          9.58         8.82 o
  10  12   0          2.14          5.10         6.00 o
  11  12   0          8.31         13.17         6.52 o
  -7  13   0          0.00          3.44         6.24 o
  -6  13   0          6.09          5.86         6.11 o
  -5  13   0         17.81         14.88         5.87 o
  -4  13   0          3.68          0.73         5.30 o
  -3  13   0          1.74          3.16         5.47 o
  -2  13   0         17.40         16.96         7.57 o
  -1  13   0         12.79          5.64         5.76 o
   0  13   0          4.54          8.15         8.09 o
   1  13   0          0.87          4.05        12.82 o
   2  13   0          3.38          0.87         6.46 o
   3  13   0          1.78          7.93         7.59 o
   4  13   0         23.24         23.00         6.14 o
   5  13   0         40.61         44.88         6.12 o
   6  13   0          1.85          1.12         5.78 o
   7  13   0          1.42          5.30         5.90 o
   8  13   0          0.15          1.03         6.97 o
   9  13   0         11.25         12.96         9.70 o
  10  13   0          1.78          5.37         7.37 o
  -6  14   0          0.98         -3.94         6.77 o
  -5  14   0         12.15         13.95         6.30 o
  -4  14   0          5.32          7.82         7.48 o
  -3  14   0          5.24         -1.59         5.68 o
  -2  14   0          7.08          7.29         6.46 o
  -1  14   0          0.09          2.98         8.73 o
   0  14   0         15.19         36.73        10.23 o
   1  14   0          3.69          3.38         9.00 o
   2  14   0         15.03         15.16         8.19 o
   3  14   0          5.24         13.54         6.94 o
   4  14   0         12.86         22.91         8.10 o
   5  14   0          1.18          6.60         5.44 o
   6  14   0          0.73          0.97         5.77 o
   7  14   0          0.13          2.98         6.36 o
   8  14   0          4.51         15.82         6.62 o
   9  14   0          5.49         12.10         7.67 o
  -4  15   0          8.57         10.13         8.05 o
  -3  15   0          2.20          0.83         5.72 o
  -2  15   0          5.07         11.94         7.36 o
  -1  15   0          0.77         -4.56         7.20 o
   0  15   0         12.19         28.64         8.39 o
   1  15   0          0.80         19.00         6.86 o
   2  15   0          2.16         -6.31        11.59 o
   3  15   0          3.60         -2.81         8.32 o
   4  15   0          0.02          1.09         6.17 o
   5  15   0          0.89         13.93         8.77 o
   6  15   0         24.98         49.13         7.44 o
   7  15   0         13.60         14.65         5.79 o
   8  15   0          1.17          2.73         6.74 o
  -2  16   0          2.02          4.53         9.15 o
  -1  16   0          0.57          7.77         7.15 o
   0  16   0         13.01         11.12         8.97 o
   1  16   0          0.51          4.99        14.32 o
   2  16   0         23.03         26.72         7.46 o
   3  16   0          0.19         11.34        14.73 o
   4  16   0          1.43          6.88         7.37 o
   5  16   0          3.37         10.32         7.57 o
  -4 -16   1          4.15         14.00         7.51 o
  -3 -16   1         11.99          0.42         7.37 o
  -2 -16   1          2.38          5.03        14.46 o
  -1 -16   1          6.50          4.77         6.68 o
   0 -16   1          0.08          4.36         8.95 o
   1 -16   1          2.48          6.11        10.36 o
  -7 -15   1          7.86         26.79         8.12 o
  -6 -15   1          4.63         22.97         7.83 o
  -5 -15   1          0.39          1.12         6.64 o
  -4 -15   1          0.12          0.96         6.83 o
  -3 -15   1          0.02          0.07         6.86 o
  -2 -15   1          2.15         -6.22         6.91 o
  -1 -15   1          0.05         21.39         8.39 o
   0 -15   1          1.03          5.75         9.68 o
   1 -15   1          3.00         10.62         7.09 o
   2 -15   1         16.31         26.46         8.30 o
   3 -15   1          2.17         10.88         7.85 o
   4 -15   1          1.23         10.23         5.97 o
  -8 -14   1         11.07         18.70         5.82 o
  -7 -14   1          3.77          8.61         6.40 o
  -6 -14   1          2.93          7.87         7.03 o
  -5 -14   1          0.00         13.32         7.19 o
  -4 -14   1          1.71         17.59         7.42 o
  -3 -14   1          1.71          8.17         6.12 o
  -2 -14   1          9.53         10.71         6.27 o
  -1 -14   1          0.01          4.08         6.91 o
   0 -14   1          0.26          1.14         5.86 o
   1 -14   1          0.00         -0.70         7.57 o
   2 -14   1          0.91         -0.15         6.44 o
   3 -14   1          0.78          1.86         7.98 o
   4 -14   1          4.81         13.99         6.34 o
   5 -14   1          5.61          1.76         5.68 o
   6 -14   1          1.07         14.36         7.45 o
 -10 -13   1         22.09         26.26         6.46 o
  -9 -13   1          6.42          5.98         9.44 o
  -8 -13   1          1.81          8.73         6.16 o
  -7 -13   1          1.62          0.34         5.84 o
  -6 -13   1          4.08          8.41         6.69 o
  -5 -13   1          0.11         -1.77         6.80 o
  -4 -13   1          0.20          2.18         6.84 o
  -3 -13   1          3.05         -0.49         5.93 o
  -2 -13   1          0.66          5.47         6.93 o
  -1 -13   1          9.05         11.11         7.09 o
   0 -13   1          0.61          6.17         5.14 o
   1 -13   1         13.07         19.34         6.23 o
   2 -13   1         16.90         13.15         5.68 o
   3 -13   1         20.07         18.26         5.56 o
   4 -13   1          3.02         -2.61         6.88 o
   5 -13   1          0.33         12.03         6.36 o
   6 -13   1          4.33         -3.10         5.32 o
   7 -13   1          2.43         -0.54         7.29 o
 -11 -12   1          0.93          9.67         6.49 o
 -10 -12   1          1.15          5.86         5.55 o
  -9 -12   1          2.87         11.84         7.26 o
  -8 -12   1          1.71          5.80         5.93 o
  -7 -12   1          4.50          7.99         5.98 o
  -6 -12   1          0.83          1.65         6.09 o
  -5 -12   1          6.12          9.67         5.69 o
  -4 -12   1          1.97         12.83         6.90 o
  -3 -12   1         17.20         15.46         6.30 o
  -2 -12   1          5.64         17.18         6.57 o
  -1 -12   1         27.34         27.81         4.83 o
   0 -12   1          0.00          4.64         5.43 o
   1 -12   1          0.15          2.79         7.13 o
   2 -12   1          4.08         15.86         6.99 o
   3 -12   1          3.52          3.45         5.17 o
   4 -12   1         12.48         11.01         5.92 o
   5 -12   1         22.01         18.73         6.77 o
   6 -12   1          4.28          3.15         6.76 o
   7 -12   1          6.41         -5.04         5.94 o
   8 -12   1          5.17          5.79         6.41 o
 -11 -11   1          1.22          2.11         7.02 o
 -10 -11   1          7.83         14.59         6.87 o
  -9 -11   1         31.85         29.47         5.94 o
  -8 -11   1          3.74          6.82         6.39 o
  -7 -11   1          2.82          9.57         6.55 o
  -6 -11   1         22.61         14.33         5.58 o
  -5 -11   1        264.17        223.99        19.95 o
  -4 -11   1        114.92        122.52         7.34 o
  -3 -11   1        263.06        262.87         8.28 o
  -2 -11   1        112.33        131.56         6.61 o
  -1 -11   1        258.45        228.93         9.76 o
   0 -11   1          6.79         13.23         6.37 o
   1 -11   1         16.12         17.91         5.87 o
   2 -11   1         51.86         54.11         5.88 o
   3 -11   1         65.36         46.72         5.73 o
   4 -11   1         52.63         52.98         5.24 o
   5 -11   1         64.28         53.31         5.79 o
   6 -11   1         48.52         62.40         6.48 o
   7 -11   1          8.62          6.80         5.52 o
   8 -11   1          0.10          7.39         5.34 o
   9 -11   1          0.66          6.99         7.08 o
 -12 -10   1          6.10          6.30         7.16 o
 -11 -10   1          2.29         -4.16         6.07 o
 -10 -10   1         12.70          8.72         5.80 o
  -9 -10   1         16.76         16.96         5.69 o
  -8 -10   1         39.52         34.46         5.12 o
  -7 -10   1         34.95         37.72        11.30 o
  -6 -10   1         10.80          7.52         4.95 o
  -5 -10   1          1.19          3.14         5.88 o
  -4 -10   1          0.67         -0.88         6.76 o
  -3 -10   1          1.37          3.19         7.44 o
  -2 -10   1        655.45        648.25        18.23 o
  -1 -10   1        414.84        360.37         7.72 o
   0 -10   1         14.54         15.77         6.23 o
   1 -10   1        182.79        169.07         9.84 o
   2 -10   1         66.42         88.25         7.91 o
   3 -10   1        104.64        102.74         6.28 o
   4 -10   1         41.85         39.30         5.84 o
   5 -10   1         96.11         97.48         6.80 o
   6 -10   1         26.34         11.90         4.89 o
   7 -10   1          4.15          4.40         5.69 o
   8 -10   1          3.56         12.26         6.56 o
   9 -10   1          0.69         -1.50         5.18 o
  10 -10   1          6.64         15.11         5.30 o
 -12  -9   1          1.00          2.24         6.14 o
 -11  -9   1          0.10          8.58         5.56 o
 -10  -9   1          0.46          3.95         5.66 o
  -9  -9   1         22.08         19.03         4.90 o
  -8  -9   1          6.00          8.79         8.09 o
  -7  -9   1         14.42         19.87         5.70 o
  -6  -9   1          0.90          1.29         6.57 o
  -5  -9   1          8.25         12.68         6.10 o
  -4  -9   1         42.12         48.64         7.34 o
  -3  -9   1          6.13          2.34         6.16 o
  -2  -9   1          6.91          2.92         5.89 o
  -1  -9   1        157.30        125.46         5.98 o
   0  -9   1          2.93          7.19         5.78 o
   1  -9   1         90.89         82.13         5.32 o
   2  -9   1          8.69         17.00         6.81 o
   3  -9   1         61.62         66.53         6.80 o
   4  -9   1          1.37          4.18         5.41 o
   5  -9   1          0.60          6.04         5.25 o
   6  -9   1          0.00          9.59         6.02 o
   7  -9   1          0.08          7.90         5.32 o
   8  -9   1          1.30         -2.82         5.41 o
   9  -9   1          0.30          1.72         5.93 o
  10  -9   1          0.45         -1.74         5.30 o
  11  -9   1          1.32          5.58         5.47 o
 -13  -8   1          1.30         -1.17         5.55 o
 -12  -8   1          0.78         -0.06         6.97 o
 -11  -8   1          0.31          3.46         6.69 o
 -10  -8   1          6.63         10.16         5.05 o
  -9  -8   1         17.25         12.09         5.81 o
  -8  -8   1          5.22          6.63         6.25 o
  -7  -8   1         88.27         82.68         8.88 o
  -6  -8   1         91.41         86.27         7.41 o
  -5  -8   1          0.37          6.95         5.95 o
  -4  -8   1          2.84          6.99         5.79 o
  -3  -8   1          0.06          4.14         5.10 o
  -2  -8   1          0.04          3.83         6.02 o
  -1  -8   1          9.33          4.90         5.21 o
   0  -8   1          0.11          2.38         6.17 o
   1  -8   1         75.66         67.64         6.12 o
   2  -8   1          0.00          1.43         4.88 o
   3  -8   1          3.85          6.73         5.61 o
   4  -8   1          6.16          9.67         5.54 o
   5  -8   1         67.48         52.77         6.41 o
   6  -8   1        260.64        205.10         8.94 o
   7  -8   1          0.00          3.35         6.19 o
   8  -8   1          0.14          9.46         6.13 o
   9  -8   1          2.40          9.80         4.74 o
  10  -8   1          4.86         17.02         5.09 o
  11  -8   1          3.45          8.02         4.88 o
  12  -8   1          5.29          5.70         6.35 o
 -13  -7   1          2.32          1.06         7.13 o
 -12  -7   1          0.21          6.45         6.76 o
 -11  -7   1         45.18         44.02         6.90 o
 -10  -7   1         26.65         35.39         5.68 o
  -9  -7   1          2.49          3.25         5.05 o
  -8  -7   1         13.44         13.19         7.11 o
  -7  -7   1       1420.36       1316.64       101.19 o
  -6  -7   1        179.13        190.63        11.13 o
  -5  -7   1         19.61         20.63         6.38 o
  -4  -7   1          6.97          9.60         5.10 o
  -3  -7   1        456.03        436.57        34.11 o
  -2  -7   1       1145.18       1177.00        31.40 o
  -1  -7   1        836.58        740.87        28.91 o
   0  -7   1          7.70          7.72         5.16 o
   1  -7   1        154.62        175.87         6.97 o
   2  -7   1         36.07         48.74         5.35 o
   3  -7   1         19.34         11.91         4.87 o
   4  -7   1         16.52         18.74         6.03 o
   5  -7   1        144.30        159.58         5.29 o
   6  -7   1         28.19         32.27         4.63 o
   7  -7   1        108.25        116.65         5.66 o
   8  -7   1         14.79         18.43         4.88 o
   9  -7   1        137.52        131.62         6.97 o
  10  -7   1         13.54         14.35         6.55 o
  11  -7   1          5.36         14.44         6.56 o
  12  -7   1          2.65          0.31         4.72 o
 -13  -6   1          0.22          5.10         5.37 o
 -12  -6   1          0.55         -0.59         6.66 o
 -11  -6   1          0.03         15.87         5.52 o
 -10  -6   1          0.21         -0.12         6.22 o
  -9  -6   1        225.11        196.20        12.81 o
  -8  -6   1          0.02          4.99         5.14 o
  -7  -6   1        187.55        199.74         8.38 o
  -6  -6   1         74.23         73.31         5.02 o
  -5  -6   1         14.01          6.56         5.35 o
  -4  -6   1         68.31         46.55         5.03 o
  -3  -6   1         48.73         62.00         6.15 o
  -2  -6   1         33.06         42.57         5.95 o
  -1  -6   1        322.99        337.85        15.90 o
   0  -6   1         23.99         20.68         5.95 o
   1  -6   1       1597.78       1571.61        33.66 o
   2  -6   1        144.55        186.41         6.89 o
   3  -6   1          4.50         19.81         4.83 o
   4  -6   1         45.02         50.10         6.26 o
   5  -6   1         57.68         71.66         5.25 o
   6  -6   1         26.64         25.89         5.21 o
   7  -6   1        149.05        160.26         6.43 o
   8  -6   1          0.01         -1.77         6.27 o
   9  -6   1         21.84         12.58         5.43 o
  10  -6   1         76.91         75.74         5.77 o
  11  -6   1        130.11        123.43         6.93 o
  12  -6   1         30.36         29.28         5.99 o
  13  -6   1          0.27          4.12         5.61 o
 -14  -5   1         15.30         28.56         5.78 o
 -13  -5   1         14.40          9.61         7.07 o
 -12  -5   1          1.87          1.72         5.06 o
 -11  -5   1          6.16         13.64         5.05 o
 -10  -5   1         13.00         13.20         5.39 o
  -9  -5   1         39.72         42.94         6.24 o
  -8  -5   1         49.67         49.90         5.00 o
  -7  -5   1         13.60         20.02         4.91 o
  -6  -5   1        160.48        176.09         5.81 o
  -5  -5   1        257.01        245.17        15.69 o
  -4  -5   1         10.61         12.31         5.30 o
  -3  -5   1         17.96          5.20         6.43 o
  -2  -5   1        540.69        578.97        32.05 o
  -1  -5   1       1621.40       1418.13        61.97 o
   0  -5   1          0.58          0.49         6.59 o
   1  -5   1       1501.42       1234.09        21.93 o
   2  -5   1       2322.82       2662.87        72.67 o
   3  -5   1       1367.03       1389.66        77.92 o
   4  -5   1         14.34         18.47         5.38 o
   5  -5   1        268.28        302.56         7.24 o
   6  -5   1         20.96         15.16         5.66 o
   7  -5   1         53.78         56.20         5.28 o
   8  -5   1         25.62         29.47         5.98 o
   9  -5   1         52.80         56.90         5.28 o
  10  -5   1        165.04        173.24        13.25 o
  11  -5   1        194.68        179.44        12.16 o
  12  -5   1          1.88          4.97         6.40 o
  13  -5   1         15.59          4.77         5.37 o
 -14  -4   1          0.28         -2.75         6.29 o
 -13  -4   1         23.51         26.47         5.91 o
 -12  -4   1        119.79        119.86         6.05 o
 -11  -4   1         50.28         53.25         5.14 o
 -10  -4   1        112.84        103.11         5.90 o
  -9  -4   1         23.92         25.50         5.45 o
  -8  -4   1        109.23        109.39         5.46 o
  -7  -4   1        157.90        144.44         6.25 o
  -6  -4   1        134.16        131.01         5.83 o
  -5  -4   1          8.66         13.06         8.15 o
  -4  -4   1        893.13       1006.73        56.76 o
  -3  -4   1       1393.66       1273.49        75.92 o
  -2  -4   1        305.56        295.12        14.33 o
  -1  -4   1          1.05          4.69         6.94 o
   0  -4   1          0.93          4.03         6.71 o
   1  -4   1        150.73        143.66         7.30 o
   2  -4   1         19.31         12.01         5.30 o
   3  -4   1       1783.29       1723.29        80.18 o
   4  -4   1          3.55          3.29         5.26 o
   5  -4   1        591.60        659.24        15.62 o
   6  -4   1        226.52        223.32         5.18 o
   7  -4   1         45.31         42.63         4.58 o
   8  -4   1         70.52         67.45         5.87 o
   9  -4   1          4.33          6.71         5.36 o
  10  -4   1          3.24          7.79         5.04 o
  11  -4   1          0.45          7.52         5.33 o
  12  -4   1          0.80          9.48         6.29 o
  13  -4   1          9.33          8.82         5.23 o
 -14  -3   1          0.15         -1.05         5.04 o
 -13  -3   1         11.00          7.62         5.69 o
 -12  -3   1          8.81          5.92         8.05 o
 -11  -3   1         20.56         26.49         6.15 o
 -10  -3   1         96.13         77.25         5.99 o
  -9  -3   1          4.95          2.40        11.17 o
  -8  -3   1         30.07         47.88         4.72 o
  -7  -3   1          1.78          8.12         4.43 o
  -6  -3   1        808.41        762.88        11.19 o
  -5  -3   1         91.26         80.28         6.32 o
  -4  -3   1        179.41        196.17        12.91 o
  -3  -3   1         66.21         87.99         6.68 o
  -2  -3   1          0.48          4.71         6.83 o
  -1  -3   1        515.54        413.83        23.58 o
   0  -3   1         27.19         19.15         7.00 o
   1  -3   1       3815.60       3128.34        68.13 o
   2  -3   1      14257.06      15255.04       263.52 o
   3  -3   1        115.19        134.61         5.34 o
   4  -3   1         23.08         33.56         5.19 o
   5  -3   1        304.32        281.25         6.14 o
   6  -3   1        393.12        408.02         9.45 o
   7  -3   1         68.65         49.69         3.99 o
   8  -3   1         38.52         37.74         4.42 o
   9  -3   1        551.21        533.97         6.33 o
  10  -3   1        472.26        426.18        15.20 o
  11  -3   1          7.20          8.98         4.69 o
  12  -3   1          1.48          1.63         5.36 o
  13  -3   1         66.21         63.33         6.77 o
  14  -3   1         47.20         31.00         6.21 o
 -14  -2   1          0.01         -0.33         4.95 o
 -13  -2   1          0.22          3.47         5.57 o
 -12  -2   1         12.02          9.85         5.38 o
 -11  -2   1         12.65         10.32         6.01 o
 -10  -2   1         85.17         88.96        12.27 o
  -9  -2   1         21.86         14.19         5.49 o
  -8  -2   1        131.00        129.81         9.14 o
  -7  -2   1         70.77         74.77         8.32 o
  -6  -2   1         52.52         61.90         5.55 o
  -5  -2   1          5.30          8.80         6.94 o
  -4  -2   1          1.51          3.87         5.90 o
  -3  -2   1         73.22         69.49         6.61 o
  -2  -2   1         98.94        140.46         7.36 o
  -1  -2   1       1703.06       1388.24        85.98 o
   0  -2   1          0.81          1.68         6.37 o
   1  -2   1        380.06        288.60         8.10 o
   2  -2   1          2.67         16.58         5.96 o
   3  -2   1         63.64         59.89         5.54 o
   4  -2   1        897.08       1020.72         8.61 o
   5  -2   1        109.52        111.69         5.41 o
   6  -2   1         20.44         21.32         4.14 o
   7  -2   1         16.60         13.31         4.63 o
   8  -2   1         18.75         24.41         4.20 o
   9  -2   1        114.92        121.87         6.10 o
  10  -2   1          0.10         -0.83         5.72 o
  11  -2   1         37.68         26.55         5.83 o
  12  -2   1         41.11         44.92         5.32 o
  13  -2   1          6.07          4.14         5.55 o
  14  -2   1          0.96          8.59         5.16 o
 -14  -1   1         12.55         11.55         4.90 o
 -13  -1   1          0.16          7.22         5.02 o
 -12  -1   1          0.03         -0.18         7.61 o
 -11  -1   1          3.80         10.63         6.84 o
 -10  -1   1          7.06          9.27         9.55 o
  -9  -1   1         17.97         15.00         6.27 o
  -8  -1   1         98.06        100.34         5.21 o
  -7  -1   1         77.29         90.91         5.69 o
  -6  -1   1        992.98       1298.72        20.18 o
  -5  -1   1         24.97         45.72         7.02 o
  -4  -1   1        626.58        744.88        14.73 o
  -3  -1   1       2123.51       1922.70        15.56 o
  -2  -1   1        607.45        774.98        23.87 o
  -1  -1   1        119.54        128.65         7.72 o
   0  -1   1          7.45         10.13         6.76 o
   1  -1   1        817.80        668.96        19.71 o
   2  -1   1      11501.64      13751.85       205.30 o
   3  -1   1        324.75        281.35         9.35 o
   4  -1   1        598.85        859.91         9.13 o
   5  -1   1        203.76        209.34         6.46 o
   6  -1   1       1459.90       1701.63        22.81 o
   7  -1   1         39.83         54.39         5.35 o
   8  -1   1         33.06         25.37         4.80 o
   9  -1   1          0.89          3.40         4.16 o
  10  -1   1         43.64         47.64         6.26 o
  11  -1   1         34.20         37.91         5.00 o
  12  -1   1          3.30          5.88         4.99 o
  13  -1   1          2.33         10.07         4.74 o
  14  -1   1         54.26         52.26         5.88 o
 -14   0   1          1.45         -0.82         4.83 o
 -13   0   1          1.17          0.98         4.97 o
 -12   0   1          0.03          9.82        10.36 o
 -11   0   1          0.03          6.81         7.04 o
 -10   0   1         58.79         52.95         5.80 o
  -9   0   1          0.17          5.73         4.63 o
  -8   0   1         61.64         62.00         6.94 o
  -7   0   1         70.84         77.17         6.65 o
  -6   0   1        121.73        135.04         5.49 o
  -5   0   1         62.48         49.68         8.32 o
  -4   0   1       3959.39       4402.43        48.28 o
  -3   0   1        110.75        134.66         6.74 o
  -2   0   1       8170.01       9352.04        49.64 o
  -1   0   1        125.42        184.19         9.35 o
   1   0   1        246.19        213.08        12.81 o
   2   0   1       1798.54       2512.77        18.56 o
   3   0   1          6.15         19.73         6.02 o
   4   0   1        332.22        364.95         9.26 o
   5   0   1         17.74         25.67         5.83 o
   6   0   1         42.69         46.10         5.21 o
   7   0   1         51.49         62.52         8.59 o
   8   0   1       1199.11       1325.65        37.78 o
   9   0   1          9.42          5.99         6.11 o
  10   0   1          0.20          2.98         4.47 o
  11   0   1          3.73         10.11         4.83 o
  12   0   1          7.80         13.65         4.62 o
  13   0   1          0.30         -3.29         5.23 o
  14   0   1         10.46         15.62         5.88 o
 -14   1   1          4.00          7.56         5.55 o
 -13   1   1          2.21          9.21         4.93 o
 -12   1   1          1.82         11.16         6.09 o
 -11   1   1          0.64          3.48         7.04 o
 -10   1   1          3.36          9.42         6.84 o
  -9   1   1         34.12         36.99         6.41 o
  -8   1   1          2.11          5.29         6.84 o
  -7   1   1         47.84         56.83         9.00 o
  -6   1   1        105.32        174.70        10.50 o
  -5   1   1        205.87        227.03         7.81 o
  -4   1   1       1017.05       1162.21        11.14 o
  -3   1   1         45.98         55.99         8.10 o
  -2   1   1       4130.81       4967.29        50.46 o
  -1   1   1          2.88         10.87         8.68 o
   0   1   1          5.01         11.85         9.86 o
   1   1   1         19.81         81.36        10.65 o
   2   1   1       1674.87       2270.38        39.41 o
   3   1   1        193.04        161.39        10.36 o
   4   1   1       3448.19       3820.73        19.86 o
   5   1   1        333.80        340.28         7.86 o
   6   1   1        386.23        440.41        16.23 o
   7   1   1         40.91         50.73         5.63 o
   8   1   1        360.62        373.28        10.50 o
   9   1   1         14.60         11.52         6.84 o
  10   1   1        232.91        221.53         6.03 o
  11   1   1          0.00          3.28         4.98 o
  12   1   1         22.17         27.84         5.82 o
  13   1   1          1.48          4.91         7.71 o
  14   1   1          0.99          6.30         6.66 o
  15   1   1          0.10          7.99         6.27 o
 -14   2   1          2.71          8.07         6.37 o
 -13   2   1         10.23          8.12         5.04 o
 -12   2   1          2.74          7.18         6.14 o
 -11   2   1          0.39          3.75         7.15 o
 -10   2   1          7.99         13.55         5.65 o
  -9   2   1         39.24         28.60         5.75 o
  -8   2   1        436.79        430.43         6.74 o
  -7   2   1        123.41        109.66         7.91 o
  -6   2   1       1164.34       1340.82        11.09 o
  -5   2   1        126.95        115.36         6.15 o
  -4   2   1        291.29        305.48         8.18 o
  -3   2   1          3.83          6.01         7.62 o
  -2   2   1       2787.06       3241.79        32.87 o
  -1   2   1       1240.93       1258.54        17.65 o
   0   2   1          1.57          3.70         9.31 o
   1   2   1       1683.32       1389.43        62.43 o
   2   2   1      10917.20      13355.75       285.02 o
   3   2   1        183.15        115.12         9.53 o
   4   2   1        289.60        357.28         9.25 o
   5   2   1         29.34         28.45         7.13 o
   6   2   1       3254.91       3774.96        46.23 o
   7   2   1         26.58         13.86         5.45 o
   8   2   1         19.82         34.37         4.81 o
   9   2   1          0.95         -8.46         8.46 o
  10   2   1         18.36         24.74         4.92 o
  11   2   1          2.14          4.93         7.04 o
  12   2   1         13.74         18.82         9.96 o
  13   2   1         10.88          8.82         4.45 o
  14   2   1          0.11          3.66         5.72 o
  15   2   1          0.41          8.73         7.24 o
 -13   3   1          0.70          4.20         5.97 o
 -12   3   1         37.65         39.02         5.09 o
 -11   3   1          2.95          3.71         4.68 o
 -10   3   1         26.97         33.45        10.52 o
  -9   3   1        179.33        151.42         6.49 o
  -8   3   1        492.45        512.51         7.93 o
  -7   3   1        531.34        481.67         8.68 o
  -6   3   1        196.46        185.17         6.26 o
  -5   3   1          9.92          1.85         6.68 o
  -4   3   1        623.51        597.57         8.89 o
  -3   3   1       1369.49       1272.34        43.64 o
  -2   3   1        142.52        156.09         9.15 o
  -1   3   1       1109.84        993.29        49.91 o
   0   3   1          5.19          5.78         9.78 o
   1   3   1        205.83        188.65        12.08 o
   2   3   1         10.16         11.46        10.60 o
   3   3   1       1267.42       1240.68        14.95 o
   4   3   1        175.82        226.62        25.09 o
   5   3   1        193.45        211.18         6.55 o
   6   3   1         65.77         68.44         7.32 o
   7   3   1         51.72         57.37         6.83 o
   8   3   1          0.36         12.13         9.41 o
   9   3   1        278.89        258.70        14.73 o
  10   3   1         31.68         33.99         5.83 o
  11   3   1         13.17          8.59        10.64 o
  12   3   1        155.40        122.21         6.63 o
  13   3   1         17.75         19.01         4.61 o
  14   3   1         10.56         12.90         6.82 o
  15   3   1          0.67         -0.80         5.76 o
 -13   4   1         15.34         10.65         5.51 o
 -12   4   1          0.31         12.25         6.56 o
 -11   4   1        119.45        121.23         8.97 o
 -10   4   1         18.77         13.95         5.21 o
  -9   4   1        144.10        138.95         6.91 o
  -8   4   1         14.67         15.29         5.40 o
  -7   4   1        212.83        207.30         5.81 o
  -6   4   1         19.43         27.71        10.77 o
  -5   4   1         56.53         53.02         7.32 o
  -4   4   1         73.52         77.56         6.51 o
  -3   4   1         11.32         18.34         7.60 o
  -2   4   1         54.25         92.34         6.85 o
  -1   4   1         52.00         41.47         6.70 o
   0   4   1          4.02          3.59         7.91 o
   1   4   1       2405.63       1782.59        38.40 o
   2   4   1      13896.96      14388.30       245.70 o
   3   4   1         17.57         34.18         6.36 o
   4   4   1        171.85        246.46         7.80 o
   5   4   1         46.81         45.85         5.49 o
   6   4   1          0.01         -0.33         7.02 o
   7   4   1        121.64        113.18         6.82 o
   8   4   1        123.98        129.64         6.20 o
   9   4   1         95.80        114.76         6.68 o
  10   4   1        901.41        865.55         9.09 o
  11   4   1        451.74        422.58         9.35 o
  12   4   1         21.65         23.24         4.69 o
  13   4   1          3.61          0.23         5.00 o
  14   4   1         34.40         35.45         5.03 o
  15   4   1          0.12          1.11         6.27 o
 -13   5   1         28.25         13.03         6.48 o
 -12   5   1          0.46          5.57         5.33 o
 -11   5   1         11.46         16.91         5.55 o
 -10   5   1          1.08          6.38         4.85 o
  -9   5   1         29.55         30.90         8.31 o
  -8   5   1        326.45        317.98         5.59 o
  -7   5   1         26.75         30.36         4.30 o
  -6   5   1          8.96         22.30         5.71 o
  -5   5   1        849.16        874.04        19.64 o
  -4   5   1        115.37        132.31        11.89 o
  -3   5   1         26.22         35.48         5.59 o
  -2   5   1        198.56        215.43         7.39 o
  -1   5   1         19.98         11.63         7.07 o
   0   5   1         67.44         55.15         7.37 o
   1   5   1         53.63         46.77         7.49 o
   2   5   1         93.45         84.96         8.46 o
   3   5   1        425.22        418.59        17.12 o
   4   5   1        125.56        147.90         6.61 o
   5   5   1        510.68        587.00         9.50 o
   6   5   1          2.58          7.51         7.02 o
   7   5   1          1.31          1.65         9.68 o
   8   5   1         26.90         19.79         7.22 o
   9   5   1         30.00         28.65         6.23 o
  10   5   1          2.33          8.88         7.13 o
  11   5   1         86.75         83.74         6.46 o
  12   5   1         15.51         24.35         7.81 o
  13   5   1         39.55         39.07         4.81 o
  14   5   1          0.00         11.72         5.99 o
 -12   6   1         40.21         40.13         8.04 o
 -11   6   1          1.08         12.82         6.77 o
 -10   6   1         31.34         36.72         6.24 o
  -9   6   1          7.13          7.44         5.25 o
  -8   6   1        102.50        105.96         5.56 o
  -7   6   1        149.24        166.92         7.65 o
  -6   6   1        166.98        187.35         6.33 o
  -5   6   1        196.58        206.32         4.97 o
  -4   6   1         63.00         76.97         6.09 o
  -3   6   1        683.60        702.45        35.14 o
  -2   6   1         31.61         34.69         5.77 o
  -1   6   1         80.55         82.55         6.44 o
   0   6   1          4.58          8.45         7.61 o
   1   6   1         72.61         55.74         6.55 o
   2   6   1       2259.71       2455.47       132.00 o
   3   6   1       2979.20       3146.10       203.23 o
   4   6   1          6.03         10.43         6.92 o
   5   6   1       2903.20       2947.86        68.86 o
   6   6   1        146.20        132.78         7.16 o
   7   6   1          5.55         10.09         6.00 o
   8   6   1        241.00        279.10        11.81 o
   9   6   1          3.42          2.42         6.06 o
  10   6   1         15.65         18.26         5.22 o
  11   6   1          0.08          1.04         5.39 o
  12   6   1         30.07         14.44         4.88 o
  13   6   1         96.37         88.41         5.43 o
  14   6   1          9.85         20.77         6.59 o
 -12   7   1         14.40          8.08         5.40 o
 -11   7   1          0.07         -1.93         5.82 o
 -10   7   1          0.95          6.25         5.72 o
  -9   7   1        139.67        155.50         5.97 o
  -8   7   1          0.96          3.99         6.13 o
  -7   7   1         14.56          8.76         5.93 o
  -6   7   1         67.08         74.50         6.21 o
  -5   7   1         44.14         49.08         5.96 o
  -4   7   1        500.49        508.91        15.68 o
  -3   7   1         70.20         61.47         5.57 o
  -2   7   1          9.60          4.06         5.61 o
  -1   7   1       1977.07       1827.58        80.26 o
   0   7   1         29.02         22.83         7.80 o
   1   7   1       3657.12       3314.80        43.62 o
   2   7   1         34.42         45.36         7.74 o
   3   7   1         32.57         21.62         6.23 o
   4   7   1        466.94        466.62        26.60 o
   5   7   1          4.26          5.67         6.55 o
   6   7   1          0.18          2.74         4.83 o
   7   7   1        219.39        209.24         9.27 o
   8   7   1        216.51        206.43         6.50 o
   9   7   1        520.82        507.72         7.42 o
  10   7   1          4.51         11.97         5.71 o
  11   7   1          3.74          6.16         5.63 o
  12   7   1          2.99         10.74         6.54 o
  13   7   1         79.46         58.98         5.38 o
  14   7   1          6.31          6.24         4.93 o
 -11   8   1          4.91          5.62         4.88 o
 -10   8   1          0.14          6.32         6.67 o
  -9   8   1         12.91         12.05         4.46 o
  -8   8   1         47.40         41.94         5.26 o
  -7   8   1          3.62          7.34         6.18 o
  -6   8   1          0.33          9.12         5.96 o
  -5   8   1          5.21         10.76         5.96 o
  -4   8   1         34.90         37.38         6.17 o
  -3   8   1         98.80        103.92         6.55 o
  -2   8   1        196.96        216.67         5.81 o
  -1   8   1        184.30        193.76        10.05 o
   0   8   1          2.18         -3.20         7.84 o
   1   8   1         36.14         36.75         6.52 o
   2   8   1         67.24         68.94         6.84 o
   3   8   1        374.82        371.03        11.40 o
   4   8   1        353.93        340.50        26.53 o
   5   8   1         37.67         25.53         5.16 o
   6   8   1        121.76        133.67         6.99 o
   7   8   1        165.14        174.13         8.86 o
   8   8   1         76.09         73.12         6.74 o
   9   8   1        153.13        135.50         6.25 o
  10   8   1         13.11         25.27         5.53 o
  11   8   1         45.42         47.31         6.43 o
  12   8   1         28.11         35.60         5.83 o
  13   8   1          1.82          5.52         5.31 o
  14   8   1          3.47          8.07         5.19 o
 -11   9   1          1.79          6.10         5.63 o
 -10   9   1          4.17          9.89         5.95 o
  -9   9   1          1.54          6.00         5.64 o
  -8   9   1         21.53         18.14         6.18 o
  -7   9   1         66.04         69.41         5.02 o
  -6   9   1         61.99         62.40         5.49 o
  -5   9   1        104.08        110.21         7.85 o
  -4   9   1          1.48          0.30         5.67 o
  -3   9   1          0.28          3.82         6.15 o
  -2   9   1         24.46         26.69         5.95 o
  -1   9   1         51.24         49.96         6.41 o
   0   9   1          0.82         -0.57         6.36 o
   1   9   1        106.50         80.48         8.77 o
   2   9   1          1.11         -2.02         7.25 o
   3   9   1          0.08         -2.44         7.15 o
   4   9   1          4.04         16.99         6.94 o
   5   9   1          7.93          8.72         5.79 o
   6   9   1        127.13        126.78         9.44 o
   7   9   1        154.72        143.43         8.50 o
   8   9   1         52.46         39.66         5.44 o
   9   9   1          0.51          1.57         4.93 o
  10   9   1          1.08          3.78         6.37 o
  11   9   1         15.85         23.38         6.99 o
  12   9   1         16.91          3.99         6.76 o
  13   9   1          7.11         12.78         5.49 o
 -10  10   1         17.74         17.37         6.39 o
  -9  10   1          1.66         -5.82         5.82 o
  -8  10   1         28.98         33.66         5.62 o
  -7  10   1        109.68        105.46         6.61 o
  -6  10   1          0.22         -1.86         4.83 o
  -5  10   1         23.29         15.42         5.05 o
  -4  10   1         31.60         54.34         6.66 o
  -3  10   1         41.62         50.86         6.92 o
  -2  10   1          0.02         -0.25         7.15 o
  -1  10   1          2.86          9.65         6.33 o
   0  10   1         59.37         51.60         8.04 o
   1  10   1         19.84         18.93         5.69 o
   2  10   1          0.04         -0.39         6.66 o
   3  10   1          0.00         -3.28         6.96 o
   4  10   1         95.32         92.57         7.11 o
   5  10   1          9.18          7.31         5.45 o
   6  10   1          2.63         -2.15         6.57 o
   7  10   1         51.09         52.48         5.70 o
   8  10   1        110.22         88.17         8.70 o
   9  10   1         69.34         72.37        13.26 o
  10  10   1          0.38         -0.94         5.36 o
  11  10   1          0.41          3.24         5.23 o
  12  10   1          0.98          3.74         4.43 o
  13  10   1          5.53          6.01         4.67 o
  -9  11   1          0.17          9.78         6.87 o
  -8  11   1          2.16          7.86         6.82 o
  -7  11   1          3.99          7.67         4.92 o
  -6  11   1          0.02          4.30         5.76 o
  -5  11   1         48.07         36.56         5.85 o
  -4  11   1          1.46          9.00         5.21 o
  -3  11   1        154.53        125.73         9.07 o
  -2  11   1        806.01        829.98        41.92 o
  -1  11   1        311.41        276.19        27.62 o
   0  11   1          2.04          1.27         8.29 o
   1  11   1         25.61         23.59         8.49 o
   2  11   1        118.37        149.45         8.95 o
   3  11   1        450.24        443.23         9.22 o
   4  11   1          1.79          5.60         6.03 o
   5  11   1         80.55         74.72         8.42 o
   6  11   1          1.84         -5.67         5.67 o
   7  11   1          5.01          5.71         6.94 o
   8  11   1          1.97         16.07         7.06 o
   9  11   1          2.48          3.26         6.65 o
  10  11   1         16.82         18.96         6.90 o
  11  11   1         27.03         30.04         6.87 o
  12  11   1          9.74          2.46         5.64 o
  -8  12   1          0.50          7.58         7.01 o
  -7  12   1          1.96         -0.29         6.92 o
  -6  12   1          4.66          8.49         5.34 o
  -5  12   1         60.07         62.30         6.71 o
  -4  12   1         48.65         52.93         5.82 o
  -3  12   1          1.67         -0.07         6.99 o
  -2  12   1        122.58        128.22        16.46 o
  -1  12   1         96.17        102.48        17.53 o
   0  12   1         12.86         17.11         6.86 o
   1  12   1          0.03          5.60         8.09 o
   2  12   1         21.79         31.45         6.56 o
   3  12   1         46.20         48.19         7.06 o
   4  12   1         88.60         92.62         7.51 o
   5  12   1         22.95         10.23         6.21 o
   6  12   1        176.42        145.45         8.44 o
   7  12   1          4.59          1.91         5.92 o
   8  12   1         17.96         15.85         5.95 o
   9  12   1         40.03         22.52         6.09 o
  10  12   1          0.25          9.27         5.75 o
  11  12   1          1.34          9.26         6.15 o
  12  12   1          0.74          7.18         6.46 o
  -7  13   1          0.06          3.71         7.77 o
  -6  13   1          1.07         -3.44         6.08 o
  -5  13   1          7.60         13.23         6.03 o
  -4  13   1          8.26         13.02         6.22 o
  -3  13   1          2.31          1.52         5.39 o
  -2  13   1         10.02         21.89         7.35 o
  -1  13   1         53.19         60.11         8.29 o
   0  13   1          4.56         13.08         6.96 o
   1  13   1         96.36         94.56         7.06 o
   2  13   1          9.11         11.50         6.86 o
   3  13   1         98.20         85.85         7.06 o
   4  13   1         94.83        101.01         8.29 o
   5  13   1          4.44         10.85         6.67 o
   6  13   1          0.20          2.23         6.04 o
   7  13   1          2.57         -2.31         6.06 o
   8  13   1          2.43          5.16         5.78 o
   9  13   1          1.44          4.70         7.01 o
  10  13   1          0.60          2.14         6.12 o
  11  13   1         48.77         48.89         5.94 o
  -6  14   1          1.24          5.66         6.66 o
  -5  14   1          0.04          2.40         7.22 o
  -4  14   1          0.79          1.52         7.82 o
  -3  14   1          2.72          1.49         6.06 o
  -2  14   1          4.88          0.42        11.59 o
  -1  14   1          3.71          9.06        11.86 o
   0  14   1          0.00          4.55         6.71 o
   1  14   1          0.13         -0.96         8.46 o
   2  14   1         15.56         42.68         8.10 o
   3  14   1         14.77         29.82         8.67 o
   4  14   1          1.15         -6.00         6.17 o
   5  14   1          0.57          9.16         8.05 o
   6  14   1          1.58          5.61         5.76 o
   7  14   1          2.22          3.67         6.47 o
   8  14   1          0.05          2.19         5.74 o
   9  14   1         21.68         16.39         7.55 o
  10  14   1         18.34         29.13         6.05 o
  -4  15   1          3.06         -0.32         7.49 o
  -3  15   1          0.07         14.01        13.64 o
  -2  15   1          0.83          6.47         6.05 o
  -1  15   1          8.57         14.23         8.57 o
   0  15   1          2.72         -6.94         7.00 o
   1  15   1          7.68          9.72         7.27 o
   2  15   1          2.17         -5.15         7.00 o
   3  15   1          7.04          9.82         8.49 o
   4  15   1          6.14          6.69         8.39 o
   5  15   1         34.86         31.81         7.26 o
   6  15   1          0.18          0.55         7.11 o
   7  15   1          0.91          6.79         6.08 o
   8  15   1          3.26          6.89         5.48 o
  -2  16   1          0.12          1.92         7.80 o
  -1  16   1          0.16          9.20         7.26 o
   0  16   1          0.09         13.27         9.15 o
   1  16   1          3.67         -0.78         9.00 o
   2  16   1         14.73         30.74         8.32 o
   3  16   1          3.80          9.89         8.87 o
   4  16   1          0.55         -3.82         9.06 o
   5  16   1          4.21          0.99         9.55 o
   6  16   1          4.82         11.11         7.21 o
  -2 -16   2         18.67         38.10         9.45 o
  -1 -16   2          4.78          9.00         9.26 o
   0 -16   2         15.68         44.73        13.09 o
  -6 -15   2          1.80          9.30         6.18 o
  -5 -15   2          8.80          5.74         7.99 o
  -4 -15   2         20.16         16.23         7.91 o
  -3 -15   2          0.80          3.08         6.49 o
  -2 -15   2          0.42          9.41         8.68 o
  -1 -15   2          1.34          7.37         7.01 o
   0 -15   2         47.05         60.92        16.64 o
   1 -15   2          3.68          3.35         5.81 o
   2 -15   2         14.22         22.43         6.64 o
   3 -15   2          1.71          1.03         9.63 o
   4 -15   2          6.92         20.18         6.55 o
  -8 -14   2          3.10          7.18         7.55 o
  -7 -14   2          6.56          5.48         6.29 o
  -6 -14   2          0.06          2.45         6.15 o
  -5 -14   2          0.24          3.13         5.64 o
  -4 -14   2          0.66          7.03         5.22 o
  -3 -14   2          6.00         16.40         6.19 o
  -2 -14   2          0.12         -0.60         6.01 o
  -1 -14   2         13.51         12.34         6.12 o
   0 -14   2         19.35         24.67         7.55 o
   1 -14   2          4.06          1.71         6.30 o
   2 -14   2          8.68         13.68         6.27 o
   3 -14   2          1.51          3.20         6.41 o
   4 -14   2         17.84         31.75         7.56 o
   5 -14   2          0.45          1.43         6.45 o
   6 -14   2         12.03         12.27         9.00 o
  -9 -13   2          5.48          6.13         7.87 o
  -8 -13   2          4.48          0.08         7.29 o
  -7 -13   2          1.68          7.78         6.06 o
  -6 -13   2          5.61          9.02         5.85 o
  -5 -13   2         49.76         52.72         6.09 o
  -4 -13   2          4.81         22.08         7.06 o
  -3 -13   2         14.29         14.77         5.90 o
  -2 -13   2          2.89          7.31         5.22 o
  -1 -13   2          0.00          5.97         5.32 o
   0 -13   2         32.70         30.04         5.35 o
   1 -13   2          0.22          3.33         6.15 o
   2 -13   2          1.17         -1.22         7.02 o
   3 -13   2         14.66         13.39         6.12 o
   4 -13   2         24.44         22.26         7.33 o
   5 -13   2         11.92         25.46         6.46 o
   6 -13   2          0.01          0.52         6.31 o
   7 -13   2          0.95          3.38         8.07 o
 -10 -12   2          0.67          2.54         6.24 o
  -9 -12   2          1.79          2.29        12.14 o
  -8 -12   2          0.75          6.94         6.96 o
  -7 -12   2          3.02          0.43         6.86 o
  -6 -12   2          8.10          8.04         5.58 o
  -5 -12   2          9.08         14.05        15.46 o
  -4 -12   2          5.41          0.13         5.63 o
  -3 -12   2         46.72         34.69         5.16 o
  -2 -12   2         22.71         19.91         5.15 o
  -1 -12   2         59.61         51.81         6.27 o
   0 -12   2          3.05          1.42         4.87 o
   1 -12   2         19.42         19.85         5.55 o
   2 -12   2          0.18          2.21         5.12 o
   3 -12   2          8.88          7.42         6.74 o
   4 -12   2          1.75          6.31         5.75 o
   5 -12   2          4.16          7.53         5.37 o
   6 -12   2          3.92         10.74         5.28 o
   7 -12   2          0.14          5.57         5.56 o
   8 -12   2          0.00          6.31         5.63 o
 -11 -11   2         14.96          5.37         5.86 o
 -10 -11   2         11.26         14.13         5.53 o
  -9 -11   2          1.24          1.31         5.82 o
  -8 -11   2          0.60          8.59         5.90 o
  -7 -11   2          0.10          2.39         6.66 o
  -6 -11   2          7.52          8.65         5.07 o
  -5 -11   2        299.65        269.18        20.44 o
  -4 -11   2         13.22         39.08         7.18 o
  -3 -11   2         92.24         73.73         6.93 o
  -2 -11   2         71.66         77.18         5.53 o
  -1 -11   2        157.28        167.67         9.68 o
   0 -11   2        104.36        102.46         7.05 o
   1 -11   2         30.86         35.17         5.65 o
   2 -11   2          0.21          3.68         5.58 o
   3 -11   2         19.66         15.66         6.66 o
   4 -11   2          1.53          9.05         6.60 o
   5 -11   2          9.37          9.35         6.96 o
   6 -11   2          3.99         16.20         6.61 o
   7 -11   2         32.71         10.53         6.71 o
   8 -11   2         11.77          0.38         6.87 o
   9 -11   2          8.95         24.18         7.09 o
 -11 -10   2         25.96         29.98         7.12 o
 -10 -10   2          5.28          2.12         5.32 o
  -9 -10   2         20.59         19.19         5.93 o
  -8 -10   2         68.16         72.49         5.93 o
  -7 -10   2         22.55         32.18         5.82 o
  -6 -10   2        127.56        125.56        11.08 o
  -5 -10   2        169.99        155.57        11.08 o
  -4 -10   2          1.70         -2.63         5.64 o
  -3 -10   2         10.01         11.64         6.49 o
  -2 -10   2        129.59        152.61         8.70 o
  -1 -10   2        234.31        185.74        12.60 o
   0 -10   2        696.98        692.13        39.13 o
   1 -10   2        343.25        298.43        16.39 o
   2 -10   2        797.50        902.51        49.80 o
   3 -10   2        712.08        662.21        38.70 o
   4 -10   2         68.53         74.53         7.05 o
   5 -10   2         86.96         79.99         6.97 o
   6 -10   2          2.12          0.46         4.91 o
   7 -10   2         45.37         54.69         5.18 o
   8 -10   2         10.52          9.73         5.81 o
   9 -10   2          1.91          3.67         5.35 o
  10 -10   2          3.55          5.64         7.02 o
 -12  -9   2          2.10         10.12         7.33 o
 -11  -9   2         13.57         29.25         6.13 o
 -10  -9   2          1.44          6.00         5.27 o
  -9  -9   2         27.34         16.91         6.94 o
  -8  -9   2          1.08          7.86         7.96 o
  -7  -9   2         21.66         17.40         7.73 o
  -6  -9   2          0.24         -2.31         5.57 o
  -5  -9   2         15.72         18.10         6.64 o
  -4  -9   2         43.74         60.61        10.04 o
  -3  -9   2        178.34        157.79         5.40 o
  -2  -9   2        318.77        306.81         6.37 o
  -1  -9   2       1569.07       1333.21        62.08 o
   0  -9   2       1288.51       1288.23        78.45 o
   1  -9   2        151.78        164.75        10.00 o
   2  -9   2         86.80         81.62         6.07 o
   3  -9   2         21.02         18.29         4.80 o
   4  -9   2         11.85         20.76         5.66 o
   5  -9   2         54.72         50.33         6.39 o
   6  -9   2         28.56         39.53         6.24 o
   7  -9   2         71.03         85.04         6.45 o
   8  -9   2         16.48         28.05         5.65 o
   9  -9   2          2.12         -0.80         5.55 o
  10  -9   2          5.40          6.74         4.77 o
  11  -9   2          2.81          3.59         5.54 o
 -12  -8   2          4.09         13.14         6.15 o
 -11  -8   2          2.04         11.57         5.84 o
 -10  -8   2         11.52          4.33         5.99 o
  -9  -8   2          0.20          2.97         4.99 o
  -8  -8   2         44.27         42.60         5.08 o
  -7  -8   2         49.18         44.03         6.84 o
  -6  -8   2         28.24         38.36         6.55 o
  -5  -8   2        233.87        208.46        27.11 o
  -4  -8   2         51.75         68.63         7.14 o
  -3  -8   2         67.30         66.24         5.61 o
  -2  -8   2         22.32         20.77         6.14 o
  -1  -8   2         18.24         28.93         5.71 o
   0  -8   2         66.96         56.72         6.20 o
   1  -8   2        177.70        149.63         7.13 o
   2  -8   2          6.17          9.03         4.92 o
   3  -8   2        266.03        243.57         5.85 o
   4  -8   2         37.73         47.88         6.55 o
   5  -8   2          1.67          4.29         4.87 o
   6  -8   2          1.99          4.04         5.19 o
   7  -8   2         68.42         47.64         6.13 o
   8  -8   2         63.12         51.53         5.36 o
   9  -8   2         21.70         30.48         6.41 o
  10  -8   2          0.70          2.23         5.45 o
  11  -8   2         11.50          9.34         5.78 o
  12  -8   2          0.35         11.47         5.61 o
 -13  -7   2          0.08          8.63         7.40 o
 -12  -7   2          0.66          4.59         6.10 o
 -11  -7   2          0.03          6.52         4.59 o
 -10  -7   2         36.85         37.64         5.73 o
  -9  -7   2         22.93         20.60         6.44 o
  -8  -7   2         95.98         98.94         6.59 o
  -7  -7   2       1030.10        882.69        59.87 o
  -6  -7   2        227.99        254.77        22.75 o
  -5  -7   2          2.14         12.79         6.70 o
  -4  -7   2          0.02          7.36         6.66 o
  -3  -7   2         48.03         50.98         5.34 o
  -2  -7   2          8.15          0.55         5.21 o
  -1  -7   2         48.96         37.69         5.47 o
   0  -7   2        469.38        441.92        24.57 o
   1  -7   2          3.58          0.65         4.65 o
   2  -7   2         39.69         38.82         4.99 o
   3  -7   2         20.19         21.05         4.68 o
   4  -7   2         33.79         36.63         6.47 o
   5  -7   2         32.12         30.57         4.87 o
   6  -7   2        182.06        192.47         6.79 o
   7  -7   2        538.14        563.50        15.30 o
   8  -7   2         38.10         45.17         5.53 o
   9  -7   2          5.99          6.04         6.19 o
  10  -7   2         36.89         32.12         6.34 o
  11  -7   2         10.50          9.24         6.50 o
  12  -7   2         10.74         19.22         6.98 o
 -13  -6   2          1.78          5.85         6.01 o
 -12  -6   2          1.49         10.00         6.75 o
 -11  -6   2         55.22         53.56         5.27 o
 -10  -6   2          1.39         -4.40         5.41 o
  -9  -6   2        177.93        182.22         8.36 o
  -8  -6   2         67.54         63.61         7.02 o
  -7  -6   2        146.72        151.67        20.71 o
  -6  -6   2        636.21        665.68        47.66 o
  -5  -6   2         83.13         57.94         6.72 o
  -4  -6   2        290.26        323.54        23.71 o
  -3  -6   2        800.16        606.68        28.19 o
  -2  -6   2         11.14         15.21         5.42 o
  -1  -6   2         88.53         93.80         5.94 o
   0  -6   2         69.66         89.16         6.56 o
   1  -6   2        684.00        658.24        18.03 o
   2  -6   2          8.81         13.55         4.92 o
   3  -6   2        859.09        720.15        15.59 o
   4  -6   2        189.08        269.59         5.85 o
   5  -6   2         43.05         33.68         5.90 o
   6  -6   2        110.24         95.16         6.27 o
   7  -6   2          5.46         11.60         5.05 o
   8  -6   2        161.43        148.47         6.56 o
   9  -6   2         35.45         41.52         6.06 o
  10  -6   2          6.96          4.44         6.03 o
  11  -6   2         12.59          9.74         5.16 o
  12  -6   2          0.01          8.34         5.59 o
  13  -6   2          2.72          4.27         6.25 o
 -13  -5   2          0.38         -3.79         6.69 o
 -12  -5   2         10.60         13.14         5.82 o
 -11  -5   2          0.02          2.92         5.48 o
 -10  -5   2         16.44         13.29         4.99 o
  -9  -5   2         83.06         84.55         8.68 o
  -8  -5   2        151.77        153.07        11.82 o
  -7  -5   2          7.32          1.56         5.08 o
  -6  -5   2         20.87         19.48         6.52 o
  -5  -5   2         65.02         64.26         5.75 o
  -4  -5   2          6.52         11.57         5.74 o
  -3  -5   2        158.83        152.46         8.31 o
  -2  -5   2       1905.82       2178.13       122.24 o
  -1  -5   2       1494.69       1493.69        68.66 o
   0  -5   2         68.01         76.11         6.12 o
   1  -5   2       1029.43        996.13        14.29 o
   2  -5   2       4306.15       4773.23       124.48 o
   3  -5   2       1624.11       1795.72        26.71 o
   4  -5   2        153.55        185.22         5.16 o
   5  -5   2         63.76         61.89         5.81 o
   6  -5   2          2.34          4.31         4.68 o
   7  -5   2         18.95         10.54         5.09 o
   8  -5   2         47.23         51.95         5.37 o
   9  -5   2          0.49         -1.19         4.69 o
  10  -5   2        189.76        190.13         8.75 o
  11  -5   2        213.95        211.64        10.15 o
  12  -5   2         13.61         17.18         7.58 o
  13  -5   2         13.37         12.77         5.21 o
 -13  -4   2         92.28         97.37         7.23 o
 -12  -4   2          3.44          2.95         6.48 o
 -11  -4   2          9.08         14.85         6.36 o
 -10  -4   2         32.08         27.14         5.30 o
  -9  -4   2          3.89         11.01         4.23 o
  -8  -4   2        146.42        128.61         5.64 o
  -7  -4   2          1.24          5.14         5.15 o
  -6  -4   2         28.27         29.98         4.73 o
  -5  -4   2       1773.03       1730.40        68.06 o
  -4  -4   2        240.21        263.34        19.51 o
  -3  -4   2       1396.92       1219.27        71.22 o
  -2  -4   2        537.57        616.84        29.84 o
  -1  -4   2        241.45        242.49        10.43 o
   0  -4   2        230.15        207.19         7.16 o
   1  -4   2        142.09        119.10         6.78 o
   2  -4   2        235.83        214.25         5.58 o
   3  -4   2       1891.46       1762.94        37.64 o
   4  -4   2       1178.35       1421.84        16.22 o
   5  -4   2       2833.05       3154.99        45.88 o
   6  -4   2         23.66         31.48         4.76 o
   7  -4   2         83.05         72.99         5.22 o
   8  -4   2         75.61         63.91         5.98 o
   9  -4   2          7.96          0.78         4.47 o
  10  -4   2         66.46         59.89         4.46 o
  11  -4   2          0.20          1.24         5.98 o
  12  -4   2         49.18         46.88         4.62 o
  13  -4   2         28.17         20.74         5.75 o
  14  -4   2          4.24          0.47         5.58 o
 -14  -3   2         18.72         10.16         6.31 o
 -13  -3   2          5.48          8.44         6.77 o
 -12  -3   2          2.58          4.03         4.85 o
 -11  -3   2         15.45         34.78         6.85 o
 -10  -3   2         28.71         32.95         5.38 o
  -9  -3   2          0.61          7.60         4.35 o
  -8  -3   2        171.04        170.46         5.60 o
  -7  -3   2          5.76          4.12         5.27 o
  -6  -3   2         37.26         28.01         5.12 o
  -5  -3   2        435.40        403.08        16.85 o
  -4  -3   2        180.09        207.70         9.80 o
  -3  -3   2        114.28        101.21         7.71 o
  -2  -3   2        110.35        122.35         9.92 o
  -1  -3   2       1039.08        865.05        43.93 o
   0  -3   2        433.27        502.25        15.71 o
   1  -3   2       1893.71       1589.80        38.68 o
   2  -3   2       2128.94       2304.51        70.77 o
   3  -3   2       4817.16       4940.83        66.42 o
   4  -3   2        783.16        933.21        18.74 o
   5  -3   2        137.44        126.61         6.03 o
   6  -3   2          0.16         -1.08         5.35 o
   7  -3   2          2.35          5.02         4.09 o
   8  -3   2        664.52        698.60         9.75 o
   9  -3   2         10.41         12.17         4.46 o
  10  -3   2         76.74         79.31        10.21 o
  11  -3   2         39.68         42.74         4.81 o
  12  -3   2         32.52         22.91         5.49 o
  13  -3   2          2.23          3.34         6.28 o
  14  -3   2          0.10          5.33         6.77 o
 -14  -2   2          5.93          5.22         5.74 o
 -13  -2   2          0.47          7.43         6.63 o
 -12  -2   2          4.58          8.40         6.43 o
 -11  -2   2          0.11          1.27         6.06 o
 -10  -2   2         99.13        106.44         6.35 o
  -9  -2   2         82.66         65.72         5.34 o
  -8  -2   2          4.60          5.87         5.81 o
  -7  -2   2          9.61          5.27         5.74 o
  -6  -2   2          2.50          3.89         4.13 o
  -5  -2   2         21.32         26.27         4.87 o
  -4  -2   2          3.91         11.50         5.24 o
  -3  -2   2         75.83         85.06         7.90 o
  -2  -2   2       1767.83       1515.50        74.25 o
  -1  -2   2       1640.41       1508.91       109.01 o
   0  -2   2       1591.20       1559.57        53.38 o
   1  -2   2        403.09        387.74         9.20 o
   2  -2   2         40.19         39.68         5.68 o
   3  -2   2          8.38         18.50         5.18 o
   4  -2   2         91.51         83.58         5.02 o
   5  -2   2         14.95         23.85         5.66 o
   6  -2   2         47.97         62.73         4.92 o
   7  -2   2         38.85         45.49         5.30 o
   8  -2   2          0.35          0.78         4.89 o
   9  -2   2         41.80         40.45         5.82 o
  10  -2   2         15.13          7.89         4.49 o
  11  -2   2          0.93         -0.12         6.39 o
  12  -2   2         15.53         24.43         5.26 o
  13  -2   2          1.03          3.72         4.79 o
  14  -2   2          8.20         17.38         5.27 o
 -14  -1   2          2.94          0.83         4.94 o
 -13  -1   2          0.05          3.39         5.58 o
 -12  -1   2         65.35         64.11         5.98 o
 -11  -1   2          0.57          5.34         5.91 o
 -10  -1   2         53.11         56.61        11.93 o
  -9  -1   2         82.61         67.25         5.18 o
  -8  -1   2         28.45         44.47         6.68 o
  -7  -1   2         12.09          5.44         4.46 o
  -6  -1   2        495.98        560.26        28.09 o
  -5  -1   2       1395.60       1421.92        65.17 o
  -4  -1   2        664.03        718.18        36.01 o
  -3  -1   2       3569.68       3451.61       230.35 o
  -2  -1   2        133.73        108.95         6.48 o
  -1  -1   2         37.81         25.75         6.72 o
   0  -1   2       1192.44       1048.82        45.12 o
   1  -1   2       1034.04        993.73        22.39 o
   2  -1   2        214.81        243.66         7.11 o
   3  -1   2       3693.97       3361.72        47.52 o
   4  -1   2       3236.60       3460.10        24.30 o
   5  -1   2        136.70        115.76         6.14 o
   6  -1   2        704.75        856.58         8.39 o
   7  -1   2          9.13         11.31         5.19 o
   8  -1   2        376.95        391.26         6.61 o
   9  -1   2          1.46          0.36         5.51 o
  10  -1   2          8.56         17.57         4.66 o
  11  -1   2          0.60          1.71         4.93 o
  12  -1   2          7.55          5.61         5.16 o
  13  -1   2          2.40          9.04         5.49 o
  14  -1   2         14.56         10.36         5.76 o
 -14   0   2          0.69          9.35         6.27 o
 -13   0   2          1.66          0.65         4.88 o
 -12   0   2          3.31          4.89         5.66 o
 -11   0   2         32.33         33.38         7.38 o
 -10   0   2        183.25        170.30        17.59 o
  -9   0   2         14.47         14.92         5.49 o
  -8   0   2          5.50          2.73         6.00 o
  -7   0   2         49.38         47.79         6.00 o
  -6   0   2       1058.95       1435.53        15.96 o
  -5   0   2         60.59         59.86         7.77 o
  -4   0   2          6.19         28.84         5.30 o
  -3   0   2       1691.67       1748.26       123.58 o
  -2   0   2      57313.68      57781.43      2778.45 o
  -1   0   2         16.51         14.54         7.64 o
   0   0   2        835.46        802.11        54.80 o
   1   0   2         63.33         46.08         7.35 o
   2   0   2      17653.57      20004.15       302.31 o
   3   0   2        414.24        456.68        14.97 o
   4   0   2         58.15         37.55         4.91 o
   5   0   2         88.58        103.22         4.88 o
   6   0   2       2482.07       2925.07        12.12 o
   7   0   2        109.88        104.16         4.75 o
   8   0   2        246.09        258.96         5.57 o
   9   0   2          2.04         -1.50         5.35 o
  10   0   2          1.16          4.70         4.73 o
  11   0   2          6.46          8.41         5.66 o
  12   0   2         61.15         50.77         4.81 o
  13   0   2          9.92          9.52         5.33 o
  14   0   2          8.03         12.96         6.85 o
  15   0   2          0.93          4.36         4.88 o
 -13   1   2          1.94          6.40         4.81 o
 -12   1   2          1.09          5.43         7.88 o
 -11   1   2          0.74          2.14         4.70 o
 -10   1   2          1.60          1.45         7.04 o
  -9   1   2          1.95          3.49         6.84 o
  -8   1   2        264.79        260.58         6.94 o
  -7   1   2         81.15         80.91         7.04 o
  -6   1   2         13.85          8.58         5.40 o
  -5   1   2         28.67         28.52         6.15 o
  -4   1   2       1023.22       1275.70        11.86 o
  -3   1   2        282.85        264.54         7.93 o
  -2   1   2         81.70         99.59         7.31 o
  -1   1   2         32.63         40.81         6.42 o
   0   1   2        570.93       1010.81        72.99 o
   1   1   2         52.10         38.59        11.76 o
   2   1   2         26.22         32.22         5.87 o
   3   1   2         83.50         98.26         6.07 o
   4   1   2       5623.75       6716.89       159.59 o
   5   1   2          2.30          2.16         5.03 o
   6   1   2        415.55        474.88         6.47 o
   7   1   2         73.78         67.53         5.72 o
   8   1   2        120.85        109.95         5.77 o
   9   1   2         10.21         15.48         4.89 o
  10   1   2         15.88         16.88         5.46 o
  11   1   2          9.48         21.25         5.72 o
  12   1   2         26.15         28.20         4.56 o
  13   1   2         13.21          8.62         5.26 o
  14   1   2          3.87          5.58         5.63 o
  15   1   2          3.08          1.64         8.68 o
 -13   2   2         12.06         19.65         5.40 o
 -12   2   2          9.83          7.42         4.58 o
 -11   2   2         11.32         15.55         7.33 o
 -10   2   2          7.01         12.74         5.65 o
  -9   2   2          5.74         -1.74         6.84 o
  -8   2   2         32.38         33.46         5.65 o
  -7   2   2         69.84         69.20         7.04 o
  -6   2   2         74.73        102.08         5.95 o
  -5   2   2          0.92          7.67         6.84 o
  -4   2   2        296.02        321.93         7.47 o
  -3   2   2         18.89         13.09         7.52 o
  -2   2   2       5682.36       6570.77        39.55 o
  -1   2   2        413.49        412.55        17.52 o
   0   2   2        311.60        387.76        25.86 o
   1   2   2        107.94         59.54        10.18 o
   2   2   2      35872.21      38640.32       738.81 o
   3   2   2       1140.61       1230.78        33.66 o
   4   2   2         17.43         17.39         5.26 o
   5   2   2         44.48         44.11         5.88 o
   6   2   2       2678.02       3233.92        85.13 o
   7   2   2        310.57        299.11         8.98 o
   8   2   2         57.59         74.34         5.62 o
   9   2   2          6.23          6.54         5.59 o
  10   2   2         43.10         53.26         5.12 o
  11   2   2         18.67         13.82         4.04 o
  12   2   2         14.57         27.69         6.03 o
  13   2   2          0.00          1.91         6.26 o
  14   2   2         18.34         14.63         6.61 o
  15   2   2          0.08         -1.23         7.62 o
 -13   3   2          0.17          1.22         4.88 o
 -12   3   2          3.95          5.84         4.38 o
 -11   3   2          0.05          5.02         4.77 o
 -10   3   2          0.02          2.60         7.13 o
  -9   3   2          2.61          8.11         5.60 o
  -8   3   2        186.25        211.20        13.09 o
  -7   3   2         70.32         74.55         6.82 o
  -6   3   2        150.38        173.02         7.42 o
  -5   3   2          1.88         -6.73         6.84 o
  -4   3   2        178.40        201.54         8.19 o
  -3   3   2       2359.68       2195.43        53.73 o
  -2   3   2        591.38        684.80        11.27 o
  -1   3   2       1176.85       1107.49        46.50 o
   0   3   2          2.49          7.97         9.69 o
   1   3   2        539.08        528.96        22.52 o
   2   3   2        264.78        260.17        10.68 o
   3   3   2       1277.79       1249.96        46.15 o
   4   3   2       2660.70       2928.09        24.41 o
   5   3   2       1450.55       1492.29        32.32 o
   6   3   2        996.21       1207.73        15.00 o
   7   3   2         21.95         13.91         9.55 o
   8   3   2        139.15        141.83         7.36 o
   9   3   2         17.55         13.47         5.69 o
  10   3   2         24.86         24.79         6.84 o
  11   3   2          0.40          0.77         4.56 o
  12   3   2         98.27         94.75         5.70 o
  13   3   2          2.21         11.71         4.86 o
  14   3   2          1.19          5.62         5.13 o
  15   3   2          2.02         -0.26         7.03 o
 -13   4   2          0.41         -4.18         5.64 o
 -12   4   2          2.32          3.89         6.61 o
 -11   4   2         16.17          7.45         5.59 o
 -10   4   2         20.82         15.66         5.39 o
  -9   4   2         90.14         94.91         7.81 o
  -8   4   2          5.78         14.29         5.75 o
  -7   4   2          0.82          4.44         5.89 o
  -6   4   2        106.39        102.89         8.73 o
  -5   4   2         40.59         44.57         5.00 o
  -4   4   2         88.83         94.85         6.42 o
  -3   4   2          5.00          9.54         7.41 o
  -2   4   2        504.53        591.67        10.41 o
  -1   4   2         14.58         14.10         8.54 o
   0   4   2          2.69          3.14         9.28 o
   1   4   2         50.47         55.37        11.86 o
   2   4   2       2518.44       2372.44        42.16 o
   3   4   2       1025.29       1057.21        31.75 o
   4   4   2        189.14        208.39         6.63 o
   5   4   2          1.57          4.53         7.10 o
   6   4   2        233.53        234.56        10.36 o
   7   4   2         24.65         15.58         6.94 o
   8   4   2         25.60         19.06         6.83 o
   9   4   2        328.14        288.38         6.46 o
  10   4   2        687.32        721.51        24.41 o
  11   4   2          0.97          4.40         5.19 o
  12   4   2          3.42          1.63         5.26 o
  13   4   2          3.27          3.76         5.59 o
  14   4   2          5.97         10.15         5.69 o
  15   4   2         22.69         24.89         6.19 o
 -12   5   2          0.47          8.84         5.50 o
 -11   5   2         10.34         15.70         6.51 o
 -10   5   2         11.16         16.11         5.49 o
  -9   5   2         18.55         16.14         5.15 o
  -8   5   2        133.84        149.15         5.52 o
  -7   5   2          5.09         13.41         8.46 o
  -6   5   2          0.74         -0.62         7.22 o
  -5   5   2        392.97        386.48         8.57 o
  -4   5   2        276.74        323.89        12.27 o
  -3   5   2       1683.55       1784.83        77.87 o
  -2   5   2        433.31        451.88        30.96 o
  -1   5   2         11.88         11.32         6.31 o
   0   5   2          0.96          4.66         7.21 o
   1   5   2        144.02        146.65        10.89 o
   2   5   2         48.31         48.43         7.94 o
   3   5   2         20.28         17.40         8.58 o
   4   5   2        500.82        608.59        18.55 o
   5   5   2         79.02         96.82         7.88 o
   6   5   2        147.58        148.42         7.90 o
   7   5   2          1.34         -0.65         6.74 o
   8   5   2        724.51        717.12        21.68 o
   9   5   2          0.48          8.26         7.13 o
  10   5   2        144.61        159.19         6.66 o
  11   5   2        172.31        161.59         7.30 o
  12   5   2          6.06          6.48         5.29 o
  13   5   2          0.04         16.66         6.29 o
  14   5   2          2.69          5.24         5.12 o
  15   5   2          0.35          0.49         5.05 o
 -12   6   2         34.59         32.36         5.47 o
 -11   6   2          0.14          6.99         5.00 o
 -10   6   2          0.18          2.57         5.95 o
  -9   6   2         20.55         25.24         6.18 o
  -8   6   2         40.62         43.86         6.03 o
  -7   6   2         69.00         67.94         5.29 o
  -6   6   2          4.91          6.52         5.74 o
  -5   6   2        777.66        777.98        26.00 o
  -4   6   2        977.16       1035.72        28.59 o
  -3   6   2       2000.96       2006.61        76.82 o
  -2   6   2         64.61         62.51         6.30 o
  -1   6   2        505.11        462.27         8.87 o
   0   6   2         81.04         84.18         6.16 o
   1   6   2        678.75        710.00        25.37 o
   2   6   2        918.13       1083.98        38.85 o
   3   6   2       4048.87       3676.06       142.70 o
   4   6   2       1481.87       1636.90        68.05 o
   5   6   2       3707.25       3867.64       117.01 o
   6   6   2          1.25         -0.57         7.30 o
   7   6   2          3.54          3.25         4.81 o
   8   6   2        127.36        105.43         7.60 o
   9   6   2        105.03         94.75         6.51 o
  10   6   2         96.15         74.20         6.46 o
  11   6   2          9.29         14.53         5.91 o
  12   6   2          0.12          2.27         5.49 o
  13   6   2        108.34        103.72         6.70 o
  14   6   2          9.74         14.19         6.00 o
  15   6   2          4.78          7.11        14.05 o
 -12   7   2          7.95          8.34         5.00 o
 -11   7   2         69.15         64.11         5.61 o
 -10   7   2         26.17         23.89         6.00 o
  -9   7   2          8.41         10.75         4.74 o
  -8   7   2          0.59         11.74         6.13 o
  -7   7   2          0.05          9.01         6.17 o
  -6   7   2         11.81         21.08         5.90 o
  -5   7   2         19.91         23.65         5.34 o
  -4   7   2         91.96        105.40         5.48 o
  -3   7   2        393.37        409.34        11.11 o
  -2   7   2       1109.97       1213.40        58.84 o
  -1   7   2          7.16         10.25         5.69 o
   0   7   2          0.08          0.68         7.06 o
   1   7   2        208.35        225.12         8.06 o
   2   7   2       1154.29       1319.24        21.82 o
   3   7   2         96.79        104.52         8.95 o
   4   7   2         44.46         64.48         7.00 o
   5   7   2          6.21          5.34         5.56 o
   6   7   2         41.31         34.75         4.94 o
   7   7   2        184.25        181.83        14.86 o
   8   7   2        230.23        223.28         8.18 o
   9   7   2         48.26         50.02         5.95 o
  10   7   2         43.55         24.25         6.36 o
  11   7   2          0.15          2.28         4.75 o
  12   7   2         11.99         14.05         4.17 o
  13   7   2          0.00          4.59         5.75 o
  14   7   2         19.32         25.41         6.09 o
 -11   8   2          0.06          5.01         6.25 o
 -10   8   2          0.52          0.78         5.14 o
  -9   8   2          2.07         10.03         5.42 o
  -8   8   2         62.55         50.51         6.29 o
  -7   8   2         27.80         21.82         5.97 o
  -6   8   2         57.92         48.84         5.29 o
  -5   8   2         36.48         27.86         5.33 o
  -4   8   2          7.22          6.14         5.26 o
  -3   8   2         39.66         32.83         4.89 o
  -2   8   2          0.69          8.84         6.60 o
  -1   8   2        158.20        127.65         5.92 o
   0   8   2        973.22        968.90        42.50 o
   1   8   2          0.88          2.45         8.37 o
   2   8   2        233.99        233.95         9.25 o
   3   8   2        234.05        163.91         7.83 o
   4   8   2        197.75        224.62        13.66 o
   5   8   2          3.42         -2.15         6.69 o
   6   8   2        266.27        302.95        12.36 o
   7   8   2          0.60          8.28         6.68 o
   8   8   2        138.25        133.27         6.19 o
   9   8   2        380.20        344.41         8.89 o
  10   8   2          6.26          7.44         5.95 o
  11   8   2         38.14         32.95         4.63 o
  12   8   2          8.30         11.74         5.06 o
  13   8   2         38.45         48.17         4.82 o
  14   8   2          0.48          4.73         6.20 o
 -10   9   2          2.41          5.10         7.03 o
  -9   9   2         10.16          8.64         5.27 o
  -8   9   2          4.88          3.49         4.61 o
  -7   9   2         23.27         20.02         5.52 o
  -6   9   2         49.13         59.85         5.52 o
  -5   9   2        135.51        150.50         7.06 o
  -4   9   2         53.89         51.26         7.32 o
  -3   9   2          2.81          2.77         5.10 o
  -2   9   2         48.08         52.16         6.37 o
  -1   9   2          5.04          3.89         6.22 o
   0   9   2        575.31        567.95        12.55 o
   1   9   2          5.45         19.07         8.18 o
   2   9   2         86.71         77.65         7.23 o
   3   9   2         37.61         32.09         6.03 o
   4   9   2        155.40        148.65        11.12 o
   5   9   2         44.87         40.57         6.87 o
   6   9   2        206.57        226.50        12.64 o
   7   9   2        923.63        830.13        60.85 o
   8   9   2         99.32         99.64         5.97 o
   9   9   2          0.10          0.00         7.39 o
  10   9   2         47.44         39.64         6.38 o
  11   9   2          0.17          2.31         4.22 o
  12   9   2          0.08          3.76         5.06 o
  13   9   2          0.22          2.43         5.02 o
  14   9   2          4.68         13.23         4.94 o
 -10  10   2          0.12          4.18         7.18 o
  -9  10   2         18.36         33.22         6.93 o
  -8  10   2          1.35          7.22         7.94 o
  -7  10   2         49.03         40.54         5.69 o
  -6  10   2         14.71         21.27         5.32 o
  -5  10   2          0.92          3.87         5.24 o
  -4  10   2         30.10         32.83         5.73 o
  -3  10   2         68.17         61.66         6.75 o
  -2  10   2        136.00        125.82         8.79 o
  -1  10   2        684.60        587.34        34.49 o
   0  10   2          5.36         10.32         6.60 o
   1  10   2         39.90         39.36         6.94 o
   2  10   2          1.03         10.79         8.00 o
   3  10   2         11.07         21.69         8.00 o
   4  10   2         62.74         59.71         5.62 o
   5  10   2          3.87          5.64         5.81 o
   6  10   2         14.76         18.18         5.90 o
   7  10   2        185.12        164.13        12.84 o
   8  10   2         90.59         82.94         8.35 o
   9  10   2         16.55          8.79         5.11 o
  10  10   2          8.96         12.86         4.60 o
  11  10   2          0.71          9.45         4.47 o
  12  10   2          8.65         12.52         5.92 o
  13  10   2         34.15         42.23        10.30 o
  -9  11   2          0.14          5.35         7.23 o
  -8  11   2          5.05         20.60         6.87 o
  -7  11   2         54.22         57.54         6.69 o
  -6  11   2          0.03         -2.36         5.76 o
  -5  11   2         55.91         56.45         6.49 o
  -4  11   2          0.46          7.00         5.30 o
  -3  11   2          4.32          4.30         6.64 o
  -2  11   2         36.74         36.45         6.06 o
  -1  11   2         68.47         84.94         7.65 o
   0  11   2        434.46        505.46        24.00 o
   1  11   2       1348.50       1287.25        59.73 o
   2  11   2        127.21        128.19         7.36 o
   3  11   2         25.47         36.83         6.66 o
   4  11   2         33.50         34.94         7.20 o
   5  11   2         66.96         51.17         5.09 o
   6  11   2          1.48         -0.82         5.75 o
   7  11   2          0.81          7.19         4.92 o
   8  11   2         18.11         17.84         5.58 o
   9  11   2         26.29         14.36         4.84 o
  10  11   2         16.87         13.89         4.36 o
  11  11   2          7.91         16.92         5.74 o
  12  11   2          1.86         10.11         5.48 o
  13  11   2          0.20          2.30         4.82 o
  -8  12   2          0.77          7.32         5.54 o
  -7  12   2          1.55          7.99         5.82 o
  -6  12   2          0.82         -0.18         5.79 o
  -5  12   2         35.23         39.17         6.91 o
  -4  12   2         16.24         18.47         6.74 o
  -3  12   2         89.61         93.09         7.41 o
  -2  12   2        176.90        191.43         7.53 o
  -1  12   2        486.41        452.91        34.50 o
   0  12   2         56.39         62.47        12.96 o
   1  12   2        362.74        332.25         9.55 o
   2  12   2         45.02         51.79         8.59 o
   3  12   2          8.93          7.60         6.71 o
   4  12   2         25.35         31.11         8.09 o
   5  12   2        310.21        290.73         7.16 o
   6  12   2         75.93         80.83         5.76 o
   7  12   2         39.98         43.46         6.23 o
   8  12   2         38.25         47.33         4.90 o
   9  12   2         10.32          3.32         5.75 o
  10  12   2          0.66          3.84         5.13 o
  11  12   2         12.42         17.50         6.11 o
  12  12   2          1.31          0.78         5.62 o
  -7  13   2          7.85          6.14         6.43 o
  -6  13   2          3.32          4.98         5.05 o
  -5  13   2          0.15          1.39         5.94 o
  -4  13   2          0.00         -3.46         5.31 o
  -3  13   2          4.93          1.16         6.02 o
  -2  13   2          3.98          2.31         6.07 o
  -1  13   2         14.20         19.58         8.04 o
   0  13   2         68.87         76.06         6.81 o
   1  13   2         37.93         40.72         6.71 o
   2  13   2         23.33         26.72         8.19 o
   3  13   2         26.68         28.58         7.00 o
   4  13   2          0.36          3.00         8.10 o
   5  13   2         38.01         42.98         8.29 o
   6  13   2          9.48          7.35         6.50 o
   7  13   2          8.20          3.71         6.11 o
   8  13   2          0.31         -2.16         6.12 o
   9  13   2          0.06          1.00         6.85 o
  10  13   2          5.96         11.35         6.12 o
  11  13   2          8.62          8.29         5.63 o
  -6  14   2          0.01          3.70         5.76 o
  -5  14   2          2.32          5.79         6.80 o
  -4  14   2          8.13          8.01         5.91 o
  -3  14   2         14.36         10.00         6.33 o
  -2  14   2          0.03          5.35         6.65 o
  -1  14   2          1.47         14.39         8.15 o
   0  14   2          5.97         15.69         8.07 o
   1  14   2         10.48         12.99         6.16 o
   2  14   2          1.19          0.82         6.35 o
   3  14   2          2.84          6.82         7.91 o
   4  14   2          4.86          8.69         8.18 o
   5  14   2          5.40         11.39        17.18 o
   6  14   2          1.77         16.71         8.19 o
   7  14   2          3.68          8.03         6.77 o
   8  14   2          0.02          6.03         5.71 o
   9  14   2          0.07         -1.07         7.86 o
  10  14   2          0.36          4.12         6.00 o
  -4  15   2         14.51         14.94         6.68 o
  -3  15   2          4.74          9.06        10.77 o
  -2  15   2          0.92          7.89         6.90 o
  -1  15   2          0.03          8.40         7.00 o
   0  15   2         30.11         41.53        10.09 o
   1  15   2          0.01         -1.91         7.09 o
   2  15   2          1.69          9.33         9.27 o
   3  15   2          2.14         12.89         8.39 o
   4  15   2         12.00         13.80         7.06 o
   5  15   2         41.90         47.21         8.87 o
   6  15   2          3.51         16.23        15.14 o
   7  15   2          2.21         -1.09         9.06 o
   8  15   2          9.37         17.37         7.45 o
   9  15   2          7.10          8.64         7.18 o
  -2  16   2          2.45          8.75         7.47 o
  -1  16   2          1.21         -9.23         9.23 o
   0  16   2          2.14          3.58         8.87 o
   1  16   2          2.30         -0.13         6.96 o
   2  16   2          9.32          6.10         7.06 o
   3  16   2          2.36          3.88         7.16 o
   4  16   2          4.87         22.87         8.77 o
   5  16   2          0.16          2.59         8.87 o
   6  16   2          0.00          9.82         9.26 o
   7  16   2          1.74          8.05         9.26 o
   1  17   2          0.07         17.73        13.09 o
   2  17   2          1.32         12.79         9.25 o
   3  17   2          0.04          8.04         7.47 o
  -5 -15   3          1.30          4.55         6.72 o
  -4 -15   3          6.88          8.73         7.86 o
  -3 -15   3          0.77         -1.48         6.60 o
  -2 -15   3          0.01          4.10         7.63 o
  -1 -15   3          2.22          9.31         6.45 o
   0 -15   3          0.01          1.46         6.83 o
   1 -15   3          3.76         16.82         7.92 o
   2 -15   3          2.66         10.47         6.81 o
   3 -15   3          5.85         15.59         8.11 o
  -7 -14   3          2.50          0.00         6.66 o
  -6 -14   3          0.72         13.57         7.80 o
  -5 -14   3          2.60          2.73         6.43 o
  -4 -14   3          0.78          3.14         6.30 o
  -3 -14   3          2.48         -4.26         6.14 o
  -2 -14   3         28.88         57.21         6.30 o
  -1 -14   3          0.47          9.09         6.66 o
   0 -14   3          0.01          5.27         5.17 o
   1 -14   3          1.08          2.86         7.41 o
   2 -14   3          1.53          2.50         7.37 o
   3 -14   3          0.15          1.96         6.23 o
   4 -14   3          0.14          1.28         7.79 o
   5 -14   3          2.82          8.20         6.82 o
  -8 -13   3          0.58          2.11         5.69 o
  -7 -13   3          3.55          7.82         7.18 o
  -6 -13   3          0.09          8.02         6.43 o
  -5 -13   3         30.91         28.61         6.81 o
  -4 -13   3         28.02         47.83         7.15 o
  -3 -13   3          1.12          1.34         7.30 o
  -2 -13   3          2.33          2.97         6.13 o
  -1 -13   3          4.05          0.02         6.27 o
   0 -13   3          2.55         -0.46         6.01 o
   1 -13   3          7.71         13.75         5.28 o
   2 -13   3         11.41         24.87         7.27 o
   3 -13   3          0.08          8.43         7.33 o
   4 -13   3         21.19         24.29         6.96 o
   5 -13   3         19.63         21.42         6.63 o
   6 -13   3          3.31         13.87         6.24 o
   7 -13   3          5.04         19.31         7.59 o
  -9 -12   3         19.61         26.06         7.31 o
  -8 -12   3          0.00          4.81         7.23 o
  -7 -12   3          0.17          0.17         6.28 o
  -6 -12   3          1.45          2.48         5.25 o
  -5 -12   3         14.84         16.55         7.22 o
  -4 -12   3          4.68          9.93         5.72 o
  -3 -12   3          0.49          4.35         5.81 o
  -2 -12   3          0.08          3.20         5.07 o
  -1 -12   3          0.42         -2.22         6.42 o
   0 -12   3          0.09          4.98         5.20 o
   1 -12   3          9.33          5.44         5.32 o
   2 -12   3          3.35          1.31         5.51 o
   3 -12   3          7.68          0.50         6.12 o
   4 -12   3          0.21         10.87         6.21 o
   5 -12   3          0.48          7.62         6.88 o
   6 -12   3          7.85         12.87         5.94 o
   7 -12   3          0.22          5.42         5.95 o
   8 -12   3          1.22          7.81         7.29 o
 -10 -11   3          1.37          3.92         6.58 o
  -9 -11   3          2.62         12.89         5.45 o
  -8 -11   3          3.96         16.06         6.86 o
  -7 -11   3          0.66          2.63         5.91 o
  -6 -11   3          0.34          1.74         6.81 o
  -5 -11   3         75.81         91.87        10.28 o
  -4 -11   3        234.64        230.54         8.82 o
  -3 -11   3        415.79        348.75         6.37 o
  -2 -11   3          3.54         10.62         4.81 o
  -1 -11   3         18.53         19.33         6.00 o
   0 -11   3          5.03          3.17         5.27 o
   1 -11   3         71.21         58.81         5.26 o
   2 -11   3         13.27         21.72         5.13 o
   3 -11   3        141.21        135.77         7.48 o
   4 -11   3         98.95        113.36         6.10 o
   5 -11   3         36.08         26.43         8.17 o
   6 -11   3          0.03          5.57         5.12 o
   7 -11   3          2.62          4.07         7.52 o
   8 -11   3          0.93         -6.12         6.12 o
   9 -11   3          5.61          3.10         5.47 o
 -11 -10   3          3.95          6.70         5.75 o
 -10 -10   3          0.04          5.70         6.01 o
  -9 -10   3         27.56         20.28         6.15 o
  -8 -10   3         17.03         15.54         5.98 o
  -7 -10   3          0.19          1.33         5.71 o
  -6 -10   3         85.28         76.61         6.90 o
  -5 -10   3        112.32         93.42         5.56 o
  -4 -10   3          0.17          8.78         6.22 o
  -3 -10   3         41.30         37.15         5.55 o
  -2 -10   3         57.75         68.09         5.74 o
  -1 -10   3        136.63        118.06         6.49 o
   0 -10   3          2.70          4.95         6.31 o
   1 -10   3        480.34        452.13        22.70 o
   2 -10   3        196.57        189.61        13.28 o
   3 -10   3         31.42         40.56         5.22 o
   4 -10   3        125.60        107.10         5.67 o
   5 -10   3         78.81         86.17         7.72 o
   6 -10   3          0.16          5.55         5.42 o
   7 -10   3          4.32          2.70         5.00 o
   8 -10   3          5.46          2.94         5.72 o
   9 -10   3          0.32         -1.12         6.71 o
  10 -10   3          1.74          6.92         6.33 o
 -11  -9   3          7.11          2.39         5.60 o
 -10  -9   3          5.46         10.88         5.73 o
  -9  -9   3          0.67          8.36         5.11 o
  -8  -9   3          0.02          5.59         8.05 o
  -7  -9   3         27.43         25.82         6.64 o
  -6  -9   3          9.91         18.45         5.16 o
  -5  -9   3          0.60          5.99         4.95 o
  -4  -9   3          1.12         -0.79         5.73 o
  -3  -9   3       1161.57       1117.55        44.99 o
  -2  -9   3        120.08        132.25         6.61 o
  -1  -9   3         80.43         89.37         5.75 o
   0  -9   3          8.10         11.14         5.42 o
   1  -9   3         48.90         42.84         5.65 o
   2  -9   3        638.61        692.78        40.55 o
   3  -9   3        419.06        339.84        14.57 o
   4  -9   3         13.04          4.41         4.93 o
   5  -9   3         72.21         61.01         5.76 o
   6  -9   3         15.54         13.38         6.88 o
   7  -9   3          1.50         -6.13         6.18 o
   8  -9   3          6.32          1.19         5.49 o
   9  -9   3          3.20          5.78         5.00 o
  10  -9   3         20.10         20.72         6.02 o
  11  -9   3          6.72          4.44         6.25 o
 -12  -8   3          2.42         11.26         6.27 o
 -11  -8   3          7.96         10.76         4.87 o
 -10  -8   3         19.67         21.20         5.90 o
  -9  -8   3         18.34         18.12         5.65 o
  -8  -8   3         48.26         49.90         6.38 o
  -7  -8   3          1.96         17.30         6.13 o
  -6  -8   3          6.42          3.38         5.65 o
  -5  -8   3         16.44         13.59         5.89 o
  -4  -8   3         25.84         21.23         5.30 o
  -3  -8   3         23.26         23.52         5.46 o
  -2  -8   3         20.31         12.52         4.92 o
  -1  -8   3         49.30         47.76         6.20 o
   0  -8   3          5.82          1.15         4.94 o
   1  -8   3         90.80         92.28         5.66 o
   2  -8   3         22.43         18.63         5.94 o
   3  -8   3         10.93         11.33         5.75 o
   4  -8   3         68.99         88.26         4.72 o
   5  -8   3         12.22          5.66         5.39 o
   6  -8   3          4.26          3.72         6.08 o
   7  -8   3        198.56        182.37         8.27 o
   8  -8   3        118.37        122.59         5.50 o
   9  -8   3         43.89         34.42         5.63 o
  10  -8   3         21.83         18.00         5.66 o
  11  -8   3          1.56          5.91         6.77 o
  12  -8   3          4.31          8.61         5.55 o
 -12  -7   3         15.09         22.60         6.09 o
 -11  -7   3         25.85         21.62         5.79 o
 -10  -7   3          2.44         11.04         4.92 o
  -9  -7   3          3.59         10.17         6.32 o
  -8  -7   3         75.71         70.63         7.65 o
  -7  -7   3        243.32        211.76        36.14 o
  -6  -7   3         99.92         94.65        10.74 o
  -5  -7   3         53.13         44.15         6.53 o
  -4  -7   3        177.95        178.73        14.93 o
  -3  -7   3         17.10         18.57         5.41 o
  -2  -7   3         38.14         35.11         5.30 o
  -1  -7   3         11.24          8.51         5.68 o
   0  -7   3          0.30          4.31         5.72 o
   1  -7   3          0.72         -1.42         5.46 o
   2  -7   3          6.32         13.65         4.83 o
   3  -7   3          1.58          8.73         5.37 o
   4  -7   3         31.55         29.85         5.33 o
   5  -7   3         10.78         12.48         6.23 o
   6  -7   3        171.40        163.27         9.09 o
   7  -7   3        215.05        177.10         5.41 o
   8  -7   3         39.31         32.15         6.07 o
   9  -7   3          8.94          8.34         5.25 o
  10  -7   3          5.74          1.46         5.32 o
  11  -7   3          7.15         11.37         5.72 o
  12  -7   3          0.03          3.94         5.88 o
 -13  -6   3          0.33          3.36         5.68 o
 -12  -6   3         19.37         20.04         5.51 o
 -11  -6   3         82.66         84.11         8.53 o
 -10  -6   3         19.40         18.69         5.08 o
  -9  -6   3         80.49         84.02         8.93 o
  -8  -6   3         24.93         25.11         5.69 o
  -7  -6   3         33.98         41.56         6.68 o
  -6  -6   3         69.53         70.26        10.77 o
  -5  -6   3         48.28         56.92         6.57 o
  -4  -6   3        283.24        264.34        29.11 o
  -3  -6   3        154.53        169.63        11.06 o
  -2  -6   3        400.20        395.62        18.03 o
  -1  -6   3         80.45         64.00         5.66 o
   0  -6   3         29.03         19.58         5.21 o
   1  -6   3        457.65        452.09        12.95 o
   2  -6   3       1079.63       1130.66        32.20 o
   3  -6   3        762.86        767.86        25.39 o
   4  -6   3        393.04        389.19        12.79 o
   5  -6   3         15.58         18.87         4.67 o
   6  -6   3          6.94          8.78         4.96 o
   7  -6   3         27.34         30.81         9.32 o
   8  -6   3         58.35         53.58         4.83 o
   9  -6   3          0.17          2.17         7.65 o
  10  -6   3          1.45          3.73         4.60 o
  11  -6   3          3.70          6.89         5.29 o
  12  -6   3          2.64          1.93         4.62 o
  13  -6   3          0.03          5.16         6.05 o
 -13  -5   3         38.85         38.27         6.50 o
 -12  -5   3          0.01          9.22         5.25 o
 -11  -5   3         30.63         27.12         5.11 o
 -10  -5   3         43.78         41.64         7.76 o
  -9  -5   3        135.01        126.14         6.42 o
  -8  -5   3        229.33        221.95        12.97 o
  -7  -5   3        223.30        193.74        12.39 o
  -6  -5   3        126.83        123.07        14.46 o
  -5  -5   3        114.45        111.52         7.72 o
  -4  -5   3          0.96         11.39         5.54 o
  -3  -5   3         24.85         28.11         4.79 o
  -2  -5   3        149.67        156.09        11.16 o
  -1  -5   3       3733.20       3551.64       172.04 o
   0  -5   3         54.00         44.96         6.43 o
   1  -5   3       4231.00       3921.77        60.02 o
   2  -5   3         30.38         35.12         4.37 o
   3  -5   3        141.68        139.61         5.86 o
   4  -5   3        499.63        488.56         8.11 o
   5  -5   3         61.09         64.49         4.69 o
   6  -5   3         17.28         18.84         5.85 o
   7  -5   3         21.46         29.35         5.14 o
   8  -5   3         45.91         59.81         4.70 o
   9  -5   3        653.09        610.14        25.78 o
  10  -5   3          0.33          7.13         4.69 o
  11  -5   3          0.16          5.08         4.85 o
  12  -5   3         30.98         37.47         5.56 o
  13  -5   3          1.45          6.95         6.61 o
 -13  -4   3         48.43         37.74         5.62 o
 -12  -4   3         22.94         14.25         7.89 o
 -11  -4   3          4.38          5.50         5.57 o
 -10  -4   3          0.61          5.32         6.09 o
  -9  -4   3          1.76          2.50         5.39 o
  -8  -4   3        116.10        122.96         7.64 o
  -7  -4   3         17.71         21.16         6.15 o
  -6  -4   3        239.75        231.26        12.22 o
  -5  -4   3       2121.70       2075.19        96.28 o
  -4  -4   3         54.83         65.01        12.30 o
  -3  -4   3       2786.93       2830.55       144.18 o
  -2  -4   3       2354.34       2542.70       175.27 o
  -1  -4   3        971.02        772.20        46.57 o
   0  -4   3         18.53         21.24         5.26 o
   1  -4   3        120.53        126.07         6.77 o
   2  -4   3        365.45        457.32         8.36 o
   3  -4   3       1207.32       1362.98        30.35 o
   4  -4   3         87.15        108.60         5.76 o
   5  -4   3       1944.03       2086.90        32.08 o
   6  -4   3         14.59         21.78         5.61 o
   7  -4   3         94.51         93.87         7.28 o
   8  -4   3        305.28        324.52         6.17 o
   9  -4   3          1.85          6.14         5.88 o
  10  -4   3        158.18        159.24         6.42 o
  11  -4   3          4.40          3.55         6.03 o
  12  -4   3         67.51         69.03         5.72 o
  13  -4   3          7.16         12.74         5.82 o
  14  -4   3          1.52          4.19         5.53 o
 -13  -3   3          5.34          5.50         5.38 o
 -12  -3   3         24.42         41.22         6.49 o
 -11  -3   3         50.05         53.48         6.57 o
 -10  -3   3          0.99          3.91         4.56 o
  -9  -3   3         68.44         57.44         5.65 o
  -8  -3   3          7.67          5.95         5.12 o
  -7  -3   3          3.43         11.06         4.31 o
  -6  -3   3        157.95        176.05         7.69 o
  -5  -3   3          9.19         16.74         5.32 o
  -4  -3   3        538.13        563.97        43.35 o
  -3  -3   3          9.76         13.49         5.00 o
  -2  -3   3        192.07        193.56        13.74 o
  -1  -3   3         15.86         12.94         6.44 o
   0  -3   3          7.50          9.13         6.12 o
   1  -3   3        235.35        177.08         7.48 o
   2  -3   3        153.27        138.43         6.16 o
   3  -3   3        363.47        328.16         8.78 o
   4  -3   3        379.75        416.88         7.79 o
   5  -3   3        489.11        490.96        13.19 o
   6  -3   3         18.26         24.25         4.28 o
   7  -3   3          1.55          7.79         5.35 o
   8  -3   3        346.18        326.39         6.64 o
   9  -3   3         74.02         61.85         4.30 o
  10  -3   3         34.35         36.97         6.03 o
  11  -3   3          3.10          7.97         5.93 o
  12  -3   3          5.33          3.41         5.32 o
  13  -3   3         49.32         42.94         5.62 o
  14  -3   3          2.02          6.51         5.95 o
 -13  -2   3          4.42          8.50         6.08 o
 -12  -2   3         15.59         11.33         6.53 o
 -11  -2   3        154.69        129.40         6.76 o
 -10  -2   3        387.28        367.03         5.61 o
  -9  -2   3          9.14         22.66         6.09 o
  -8  -2   3        134.19        136.64         8.49 o
  -7  -2   3        258.08        236.80        15.61 o
  -6  -2   3         82.67         80.78         4.55 o
  -5  -2   3         46.22         42.66         9.35 o
  -4  -2   3          2.69          9.35         5.70 o
  -3  -2   3          0.01          2.39         5.21 o
  -2  -2   3       6805.89       7082.83       425.53 o
  -1  -2   3       2396.93       1856.83       101.45 o
   0  -2   3          2.46          3.41         6.48 o
   1  -2   3        734.59        617.48        23.65 o
   2  -2   3          1.06          9.74         4.84 o
   3  -2   3          0.88          0.85         4.79 o
   4  -2   3        184.71        238.24         5.26 o
   5  -2   3          1.24          2.12         4.15 o
   6  -2   3        904.36        848.16        20.17 o
   7  -2   3          4.74          6.75         5.35 o
   8  -2   3          7.79         15.28         4.28 o
   9  -2   3         43.81         44.90         5.72 o
  10  -2   3         12.02         15.29         4.56 o
  11  -2   3        404.18        367.86         6.42 o
  12  -2   3          0.30          8.03         5.16 o
  13  -2   3         38.16         32.23         7.96 o
  14  -2   3          3.03         14.56         6.66 o
 -13  -1   3          0.29          1.95         5.43 o
 -12  -1   3         22.95         19.68         5.78 o
 -11  -1   3          9.87          9.90         4.72 o
 -10  -1   3          0.57         -2.02         4.19 o
  -9  -1   3        113.01         95.83         5.04 o
  -8  -1   3         48.79         63.57         8.67 o
  -7  -1   3         50.84         53.32         4.60 o
  -6  -1   3         35.26         40.65         5.03 o
  -5  -1   3        309.90        326.16        16.02 o
  -4  -1   3       1246.40       1597.78        81.71 o
  -3  -1   3        416.68        350.15        25.54 o
  -2  -1   3       3344.59       3538.57       212.63 o
  -1  -1   3         12.85         21.96         6.44 o
   0  -1   3          1.25         10.62         8.41 o
   1  -1   3        996.31        902.84        21.84 o
   2  -1   3        284.34        303.41         7.82 o
   3  -1   3       1724.63       1604.48        16.81 o
   4  -1   3         63.62         90.71         5.61 o
   5  -1   3         77.38         69.78         4.11 o
   6  -1   3        159.48        199.43         6.24 o
   7  -1   3         36.72         26.43         5.45 o
   8  -1   3        155.22        169.86         5.38 o
   9  -1   3        307.02        265.95         7.45 o
  10  -1   3         99.66        114.02         5.36 o
  11  -1   3         18.34         11.16         5.03 o
  12  -1   3        214.46        203.70        18.14 o
  13  -1   3          3.93          4.11         5.43 o
  14  -1   3          0.00          4.08         4.67 o
  15  -1   3          2.23         11.43         5.47 o
 -13   0   3          0.57          5.63         5.40 o
 -12   0   3         23.50         26.10         6.99 o
 -11   0   3          3.52          6.82         4.88 o
 -10   0   3          0.04          9.02         5.46 o
  -9   0   3         11.72         12.99         5.07 o
  -8   0   3        230.36        263.97        10.79 o
  -7   0   3          0.22         -2.60         7.21 o
  -6   0   3       1095.06       1199.67       101.87 o
  -5   0   3        116.38        127.35         7.21 o
  -4   0   3        247.21        291.61        16.70 o
  -3   0   3         12.75          2.18         4.85 o
  -2   0   3      30150.83      31850.14      1803.13 o
  -1   0   3        786.48        777.21        58.46 o
   0   0   3         10.89         22.64         6.56 o
   1   0   3        708.12        643.58         9.73 o
   2   0   3       1383.89       1498.42        40.67 o
   3   0   3          1.28          7.43         5.13 o
   4   0   3        248.34        278.77         5.63 o
   5   0   3        461.17        445.20         7.50 o
   6   0   3       2763.02       3177.88        21.45 o
   7   0   3        118.33        125.92         5.98 o
   8   0   3        172.63        176.63         4.35 o
   9   0   3         34.88         49.50         5.67 o
  10   0   3          0.00         -0.28         4.26 o
  11   0   3          3.44          3.09         5.72 o
  12   0   3         22.45         19.81         4.14 o
  13   0   3          6.15          8.49         4.68 o
  14   0   3          2.81          6.74         5.59 o
  15   0   3          3.07         -1.04         6.12 o
 -13   1   3          0.59          2.71         5.89 o
 -12   1   3         15.47         15.65         5.12 o
 -11   1   3          0.97          9.42         5.47 o
 -10   1   3        182.56        160.33         8.46 o
  -9   1   3          0.31          9.03         6.03 o
  -8   1   3        185.10        198.27        13.89 o
  -7   1   3          2.59          8.84         5.23 o
  -6   1   3        135.91        144.89         8.31 o
  -5   1   3         83.53         95.27         5.89 o
  -4   1   3       1448.19       1572.96        77.91 o
  -3   1   3        249.41        214.25        16.49 o
  -2   1   3      26027.81      29106.22      2100.53 o
  -1   1   3          1.44         25.64         7.85 o
   0   1   3         73.02         70.93         8.04 o
   1   1   3        102.19         76.41         9.54 o
   2   1   3       6655.87       7814.12       122.20 o
   3   1   3         95.13         81.56         6.09 o
   4   1   3       3779.05       4222.87        24.05 o
   5   1   3        583.01        646.45         8.24 o
   6   1   3        487.80        656.26         7.62 o
   7   1   3         11.19          7.37         5.62 o
   8   1   3        170.56        194.85         5.08 o
   9   1   3         31.22         23.72         4.89 o
  10   1   3          9.13          7.31         3.88 o
  11   1   3          3.36          6.73         5.56 o
  12   1   3          0.50          1.68         5.21 o
  13   1   3          8.76         15.98         6.60 o
  14   1   3          5.74          4.29         4.56 o
  15   1   3          3.15          6.42         6.02 o
 -13   2   3          0.14          6.08         4.42 o
 -12   2   3          0.92          8.01         6.60 o
 -11   2   3          9.15         10.88         5.72 o
 -10   2   3          0.59         -3.45         6.32 o
  -9   2   3         33.24         31.19         5.46 o
  -8   2   3        376.08        373.47        28.78 o
  -7   2   3          0.04          1.22         5.80 o
  -6   2   3         35.22         38.21         5.55 o
  -5   2   3         37.66         45.70         4.96 o
  -4   2   3       1753.62       2019.87        77.30 o
  -3   2   3        173.14        190.57         9.66 o
  -2   2   3       8553.30       8969.82       576.30 o
  -1   2   3         24.55         31.37         6.88 o
   0   2   3          6.01          8.31         8.47 o
   1   2   3        321.16        221.36        13.50 o
   2   2   3       5856.10       6326.50        96.55 o
   3   2   3         44.77         47.70         5.78 o
   4   2   3        398.53        491.82         7.22 o
   5   2   3        179.94        178.73         8.40 o
   6   2   3        252.66        346.32         7.80 o
   7   2   3        145.11        133.73         5.04 o
   8   2   3        971.16       1139.40         8.29 o
   9   2   3          4.18          0.60         4.73 o
  10   2   3         17.04         17.36         4.96 o
  11   2   3          2.13          5.84         3.99 o
  12   2   3         14.00         14.69         4.20 o
  13   2   3          5.41          4.00         6.14 o
  14   2   3          0.84         -2.11         7.79 o
  15   2   3          0.64          9.86         6.66 o
 -13   3   3          4.37         15.61         6.28 o
 -12   3   3          6.29          0.33         5.35 o
 -11   3   3         15.36         23.08         5.81 o
 -10   3   3          6.47         12.68         5.35 o
  -9   3   3          0.10          8.02         4.75 o
  -8   3   3          2.92         11.28         5.69 o
  -7   3   3        159.71        161.01        14.73 o
  -6   3   3         83.49        104.97         7.50 o
  -5   3   3        126.46        127.20         7.41 o
  -4   3   3        433.94        562.36        15.27 o
  -3   3   3          0.70          7.69         6.17 o
  -2   3   3         96.89        128.49         7.06 o
  -1   3   3         22.29         19.44         7.53 o
   0   3   3         28.48         35.03         8.17 o
   1   3   3        228.45        197.21        11.96 o
   2   3   3       2597.40       3106.64        23.56 o
   3   3   3         13.11          7.05         5.91 o
   4   3   3        776.06        948.98        22.77 o
   5   3   3        803.40        758.38        41.63 o
   6   3   3       2286.65       2812.49        38.87 o
   7   3   3         52.96         78.02         5.34 o
   8   3   3         90.39         79.75         4.56 o
   9   3   3          0.07         -0.42         5.82 o
  10   3   3          0.01          0.74         4.76 o
  11   3   3         20.16         23.13         4.42 o
  12   3   3         22.67         25.82         5.40 o
  13   3   3          4.62          7.05         5.39 o
  14   3   3         35.38         32.01         6.56 o
  15   3   3          0.84         -0.73         5.42 o
 -12   4   3         39.40         32.91         4.97 o
 -11   4   3         49.56         42.29         5.79 o
 -10   4   3          0.05         -2.49         7.40 o
  -9   4   3         19.13         26.96         7.71 o
  -8   4   3         37.10         43.19         6.05 o
  -7   4   3         49.69         55.57         9.55 o
  -6   4   3         80.82         91.20        10.36 o
  -5   4   3         63.61         73.83         5.83 o
  -4   4   3        227.84        238.01        12.96 o
  -3   4   3         34.76         33.80         7.13 o
  -2   4   3        378.70        421.52        11.66 o
  -1   4   3         30.20         23.99         6.90 o
   0   4   3          7.59         13.71         8.49 o
   1   4   3        496.02        398.81        13.31 o
   2   4   3        249.44        229.41         9.01 o
   3   4   3       1497.66       1349.00        40.24 o
   4   4   3        932.06       1048.49        12.72 o
   5   4   3          2.95          2.79         5.56 o
   6   4   3        226.63        200.87         6.46 o
   7   4   3        122.41        125.40         4.99 o
   8   4   3         25.42         33.93         4.81 o
   9   4   3         48.19         49.16         4.50 o
  10   4   3        258.16        281.56        14.57 o
  11   4   3         42.62         32.48         4.62 o
  12   4   3          0.17         -2.18         4.72 o
  13   4   3          0.87         -1.61         5.43 o
  14   4   3          0.27          5.42         5.72 o
  15   4   3          1.05          4.52         7.13 o
 -12   5   3          0.17          7.45         5.52 o
 -11   5   3         10.38         12.34         4.87 o
 -10   5   3         83.73         84.75         4.63 o
  -9   5   3         93.90         88.93         6.55 o
  -8   5   3         15.57         22.08         7.23 o
  -7   5   3         34.72         34.64         7.51 o
  -6   5   3        544.09        573.47        12.14 o
  -5   5   3        167.18        163.48         7.60 o
  -4   5   3         14.42         11.07         5.90 o
  -3   5   3          1.61          9.21         7.22 o
  -2   5   3       4539.41       4802.38       102.52 o
  -1   5   3       3805.96       3424.53       163.19 o
   0   5   3         13.76         20.21         7.60 o
   1   5   3       2585.94       2187.82        34.44 o
   2   5   3        721.35        684.93        22.77 o
   3   5   3          9.22          6.66         6.73 o
   4   5   3         19.17         27.31         6.13 o
   5   5   3          2.81          1.54         5.55 o
   6   5   3        716.89        718.93        22.44 o
   7   5   3          5.41         13.59         4.86 o
   8   5   3         59.77         54.77         5.12 o
   9   5   3        132.53        149.31         8.59 o
  10   5   3          1.27          6.05         4.75 o
  11   5   3         68.17         67.42         4.57 o
  12   5   3         11.67          7.57         6.04 o
  13   5   3         18.20         15.83         6.17 o
  14   5   3          2.48          1.31         5.06 o
  15   5   3          2.08          8.60         7.04 o
 -12   6   3          6.58         11.35         5.69 o
 -11   6   3         12.47          6.45         4.83 o
 -10   6   3          0.16          1.34         5.81 o
  -9   6   3          0.18         14.11         5.42 o
  -8   6   3         27.49         25.22         4.65 o
  -7   6   3         12.39          6.46         8.59 o
  -6   6   3        153.07        155.59         8.18 o
  -5   6   3        363.10        354.68        26.73 o
  -4   6   3        125.34        145.48         7.79 o
  -3   6   3        630.77        677.35        39.69 o
  -2   6   3         64.13         65.02         6.55 o
  -1   6   3          3.42          5.05         6.81 o
   0   6   3         14.37         21.85         7.47 o
   1   6   3        224.40        200.82         9.83 o
   2   6   3        193.60        220.16        13.64 o
   3   6   3        758.58        673.36        29.30 o
   4   6   3         18.34         24.05         6.83 o
   5   6   3         60.56         53.36         6.52 o
   6   6   3         50.56         42.41         5.69 o
   7   6   3          9.02         10.09         5.54 o
   8   6   3          4.53          5.80         4.90 o
   9   6   3         11.60          8.62         3.96 o
  10   6   3        282.23        247.92        12.41 o
  11   6   3         54.32         65.92         5.49 o
  12   6   3        120.32        126.53         7.40 o
  13   6   3         69.72         75.68         6.55 o
  14   6   3          5.34          2.89         6.51 o
  15   6   3          3.43         10.24         5.44 o
 -11   7   3         41.39         47.62         6.57 o
 -10   7   3        105.82         96.90         5.35 o
  -9   7   3         23.09         16.89         6.67 o
  -8   7   3          5.64         10.24         4.19 o
  -7   7   3         18.62         19.31         5.05 o
  -6   7   3          7.85         16.76         5.87 o
  -5   7   3          0.31         -0.50         4.50 o
  -4   7   3          7.51          7.78         5.11 o
  -3   7   3        375.90        340.78        14.50 o
  -2   7   3        219.58        192.76         7.73 o
  -1   7   3          0.61          4.41         5.64 o
   0   7   3          4.38          3.63         6.57 o
   1   7   3        135.80        103.46         7.40 o
   2   7   3          0.97          2.69         6.80 o
   3   7   3         35.00         60.61         7.08 o
   4   7   3         31.40         39.34         6.41 o
   5   7   3        226.06        206.18         9.83 o
   6   7   3          0.01          3.74         5.70 o
   7   7   3          2.03          0.93         5.62 o
   8   7   3        152.83        153.75         5.08 o
   9   7   3        108.94        129.85         6.23 o
  10   7   3        159.46        132.47         5.10 o
  11   7   3          3.09          7.70         5.28 o
  12   7   3          0.04         -3.39         5.05 o
  13   7   3          1.25          0.67         5.39 o
  14   7   3          1.99          8.14         5.24 o
  15   7   3          0.83          4.41         5.04 o
 -11   8   3         59.32         52.63         5.78 o
 -10   8   3          4.68         -0.66         5.81 o
  -9   8   3         12.70         14.56         5.19 o
  -8   8   3          0.13         -2.88         5.25 o
  -7   8   3         63.99         69.18         4.89 o
  -6   8   3         13.31         18.05         4.99 o
  -5   8   3         56.39         64.83         6.17 o
  -4   8   3          3.95         11.04         4.93 o
  -3   8   3         24.23         15.52         5.11 o
  -2   8   3         11.27         18.94         4.79 o
  -1   8   3       1475.37       1454.86        48.07 o
   0   8   3          0.08         -1.55         6.12 o
   1   8   3          3.69         12.25         7.96 o
   2   8   3         88.33         82.47         8.27 o
   3   8   3          3.84         11.48         6.51 o
   4   8   3         77.10         70.64         5.66 o
   5   8   3         22.70         17.05         5.08 o
   6   8   3          5.75          6.21         5.30 o
   7   8   3         10.20          9.34         4.52 o
   8   8   3         18.66         26.50         4.62 o
   9   8   3        303.35        280.96         7.59 o
  10   8   3          3.08          1.05         6.02 o
  11   8   3          6.09         23.86         6.13 o
  12   8   3          0.57          8.18         4.94 o
  13   8   3          0.63         -0.90         5.06 o
  14   8   3          0.47          2.46         4.53 o
 -10   9   3          8.18         13.00         5.44 o
  -9   9   3         31.86         31.44         5.47 o
  -8   9   3          0.32          4.68         5.22 o
  -7   9   3          6.73          6.32         4.95 o
  -6   9   3         11.39         17.30         4.81 o
  -5   9   3         25.67         33.12         6.05 o
  -4   9   3         55.75         59.88         5.56 o
  -3   9   3          0.30          4.20         4.87 o
  -2   9   3         37.58         43.14         5.69 o
  -1   9   3         21.01         26.95         6.18 o
   0   9   3         12.72         11.17         7.84 o
   1   9   3        263.80        272.66         9.23 o
   2   9   3        200.07        218.90         8.95 o
   3   9   3         37.06         28.42         8.19 o
   4   9   3         24.87         27.94         5.86 o
   5   9   3        105.11         98.83         6.81 o
   6   9   3          0.56          3.73         5.17 o
   7   9   3        308.80        303.89        10.27 o
   8   9   3         27.98         43.78         5.18 o
   9   9   3         21.16         22.08         4.91 o
  10   9   3          9.36          9.16         5.45 o
  11   9   3          8.37          8.01         5.53 o
  12   9   3          4.48          6.02         5.57 o
  13   9   3         18.06         16.92         5.41 o
  14   9   3          4.67          3.35         5.09 o
 -10  10   3          7.18         14.38         7.39 o
  -9  10   3          0.42          3.53         5.47 o
  -8  10   3          0.05          1.08         5.68 o
  -7  10   3          1.43          9.60         4.61 o
  -6  10   3         99.85         85.58         6.70 o
  -5  10   3         24.84         28.25         6.98 o
  -4  10   3          0.24          2.19         5.33 o
  -3  10   3         47.88         33.15         5.50 o
  -2  10   3         17.41         17.32         5.20 o
  -1  10   3        158.22        158.71         9.05 o
   0  10   3          6.90         13.98         6.28 o
   1  10   3          0.20          8.90         7.96 o
   2  10   3          0.89          8.46        11.32 o
   3  10   3         26.76         23.05         5.79 o
   4  10   3         10.39          5.07        11.73 o
   5  10   3          7.68         17.11         6.02 o
   6  10   3        184.53        176.96        11.22 o
   7  10   3         70.31         54.57         5.51 o
   8  10   3          0.93          2.97         5.45 o
   9  10   3          0.69          3.45         4.78 o
  10  10   3          1.49          3.82         4.98 o
  11  10   3          4.12          9.98         4.97 o
  12  10   3          2.48          3.45         5.06 o
  13  10   3          0.40          0.77         5.03 o
  14  10   3          1.30         10.15         9.35 o
  -9  11   3          0.79          5.14         5.69 o
  -8  11   3          0.57          5.35         6.03 o
  -7  11   3          0.98          5.07         5.94 o
  -6  11   3          2.29          6.86         5.16 o
  -5  11   3          3.60          4.69         5.68 o
  -4  11   3         61.23         72.27         5.63 o
  -3  11   3         45.81         45.59         4.78 o
  -2  11   3          0.02          3.20         6.18 o
  -1  11   3         93.01         85.00         7.06 o
   0  11   3         75.42         87.91         8.37 o
   1  11   3         12.08         17.89         6.76 o
   2  11   3          2.66          0.27         8.10 o
   3  11   3         54.89         44.72         8.19 o
   4  11   3         21.13         21.55         8.73 o
   5  11   3          0.32          2.66         6.50 o
   6  11   3          8.53          9.54         5.36 o
   7  11   3         59.41         47.55         5.85 o
   8  11   3          1.26         -1.53         5.59 o
   9  11   3         23.76         17.49         5.56 o
  10  11   3          0.13          2.23         4.87 o
  11  11   3          0.34          6.85         4.61 o
  12  11   3          0.54          2.00         4.79 o
  13  11   3          1.62          1.87         5.83 o
  -8  12   3          0.96          8.78         5.75 o
  -7  12   3         18.72         25.92         6.23 o
  -6  12   3         28.25         22.48         5.63 o
  -5  12   3         36.08         35.84         6.03 o
  -4  12   3         43.13         40.49         5.22 o
  -3  12   3          1.73          0.07         6.37 o
  -2  12   3          0.07          3.46         5.88 o
  -1  12   3         16.46         22.49         7.96 o
   0  12   3         21.98         22.81         7.34 o
   1  12   3        273.97        276.20        20.46 o
   2  12   3        700.90        734.55        37.78 o
   3  12   3          2.96         -4.45         5.69 o
   4  12   3         82.73         62.88         8.19 o
   5  12   3          7.18          4.24        10.23 o
   6  12   3          4.02          7.82         5.54 o
   7  12   3         11.86          7.25         6.05 o
   8  12   3         54.68         54.92         6.80 o
   9  12   3         18.11         17.21         5.78 o
  10  12   3         28.74         23.83         5.81 o
  11  12   3          1.14         -0.23         5.27 o
  12  12   3          4.66          9.03         5.09 o
  -7  13   3          4.89          6.95         5.35 o
  -6  13   3          5.45          3.88         5.62 o
  -5  13   3          6.88          7.62         6.30 o
  -4  13   3          9.43         10.09         5.74 o
  -3  13   3          2.32          5.49         5.93 o
  -2  13   3          0.04          9.11         6.35 o
  -1  13   3         16.64         14.06         7.69 o
   0  13   3          2.17          4.48         6.40 o
   1  13   3        114.65        108.11        11.05 o
   2  13   3         44.49         51.66         8.29 o
   3  13   3         76.56         68.01         7.31 o
   4  13   3         40.18         45.05         8.29 o
   5  13   3        118.83        101.58         7.06 o
   6  13   3          2.58          1.61        12.00 o
   7  13   3          5.75          7.46         6.43 o
   8  13   3          0.04          3.15         6.21 o
   9  13   3         10.41          9.46         5.55 o
  10  13   3          2.09          3.99         5.57 o
  11  13   3          0.01          7.61         6.12 o
  12  13   3          0.00          8.15         6.46 o
  -6  14   3          0.10          2.24         6.23 o
  -5  14   3          6.15         13.35         6.52 o
  -4  14   3          8.75         11.75         5.97 o
  -3  14   3          0.53          1.79         7.35 o
  -2  14   3          1.37          4.31         6.74 o
  -1  14   3         15.53         22.14         6.76 o
   0  14   3          0.08          0.32         7.71 o
   1  14   3          2.37          2.34         9.27 o
   2  14   3          0.02          4.31         6.31 o
   3  14   3          2.87          8.49         6.19 o
   4  14   3          3.98          3.64         6.31 o
   5  14   3         25.66         23.34         9.27 o
   6  14   3          2.57         -0.26         6.40 o
   7  14   3          0.13          5.05         7.20 o
   8  14   3          0.01          5.27         6.67 o
   9  14   3          7.26          5.17         6.91 o
  10  14   3          4.40         12.67         6.05 o
  11  14   3          3.11          9.47         7.25 o
  -4  15   3          2.43         -1.99         6.48 o
  -3  15   3         19.48         23.73         8.95 o
  -2  15   3         19.59         26.06         8.67 o
  -1  15   3          1.24          0.80         8.48 o
   0  15   3          0.78         11.39         8.29 o
   1  15   3          0.06          6.27         6.66 o
   2  15   3          0.00          8.53         8.29 o
   3  15   3         10.03          8.64         8.19 o
   4  15   3          3.84          9.60         8.35 o
   5  15   3          3.54          8.16         5.88 o
   6  15   3          3.78          5.50        11.05 o
   7  15   3          2.06          7.44         7.50 o
   8  15   3          3.40          1.68         7.59 o
   9  15   3          7.56         13.43         8.46 o
  -2  16   3          0.05         16.35         9.96 o
  -1  16   3          0.77         16.01         9.12 o
   0  16   3          0.34          2.30         8.67 o
   1  16   3          1.98          9.71         9.04 o
   2  16   3          0.82          8.51         7.11 o
   3  16   3          0.61          2.42         8.65 o
   4  16   3          1.49         14.05         7.46 o
   5  16   3          0.09          3.41         8.77 o
   6  16   3          3.31          6.27        15.00 o
   7  16   3          5.86         11.68         7.21 o
   8  16   3          4.93         13.02         7.51 o
   1  17   3          0.12         14.25         9.06 o
   2  17   3          2.20          7.30         7.46 o
   3  17   3          0.84          6.93         7.66 o
   4  17   3          0.11          4.38         9.16 o
   5  17   3          2.82          8.18         7.77 o
  -3 -15   4          1.27          2.43         6.49 o
  -2 -15   4          2.08          7.94         6.84 o
  -1 -15   4          1.49         10.80         6.69 o
   0 -15   4        118.59        169.39         6.94 o
   1 -15   4          1.28          9.31         7.91 o
   2 -15   4         20.40         20.34         8.15 o
  -6 -14   4          1.60         -2.45         6.45 o
  -5 -14   4          2.01          3.83         6.38 o
  -4 -14   4          0.03         -5.08         6.32 o
  -3 -14   4          2.33         10.33         6.25 o
  -2 -14   4          6.95         14.74         8.93 o
  -1 -14   4          1.05          3.58         5.76 o
   0 -14   4         17.23         28.78         6.82 o
   1 -14   4          0.11          6.92         6.89 o
   2 -14   4          0.01          5.65         6.56 o
   3 -14   4          0.02          1.46         7.82 o
   4 -14   4          3.08         -1.74         6.51 o
   5 -14   4          0.00          1.44         6.77 o
  -7 -13   4         24.34         23.78         6.54 o
  -6 -13   4         29.88         53.35         7.22 o
  -5 -13   4          0.81         13.62         6.98 o
  -4 -13   4          0.44          1.24         5.92 o
  -3 -13   4          0.32          3.23         5.99 o
  -2 -13   4          0.10          3.13         5.74 o
  -1 -13   4          0.24          5.27         5.49 o
   0 -13   4         24.32         26.66         6.15 o
   1 -13   4          1.22          6.12         6.02 o
   2 -13   4          0.42          3.93         5.30 o
   3 -13   4          6.46         14.56         6.08 o
   4 -13   4          2.34          1.93         7.50 o
   5 -13   4         10.67          7.70         7.27 o
   6 -13   4          0.33          4.79         6.33 o
   7 -13   4          0.25         -8.46        12.55 o
  -9 -12   4          6.54          8.05         7.87 o
  -8 -12   4          3.51         13.59         5.75 o
  -7 -12   4          1.86          8.96         7.19 o
  -6 -12   4          4.66          7.26         6.91 o
  -5 -12   4          1.81          9.48         5.99 o
  -4 -12   4         18.69         22.12         6.82 o
  -3 -12   4          8.64         10.79         5.86 o
  -2 -12   4          1.41         -5.02         5.19 o
  -1 -12   4          4.76          3.58         4.65 o
   0 -12   4         20.12         41.38         4.74 o
   1 -12   4          0.01         -3.19         4.61 o
   2 -12   4          3.48          4.81         5.76 o
   3 -12   4          2.45          1.97         5.25 o
   4 -12   4          3.05         10.92         6.81 o
   5 -12   4         46.69         28.07         7.03 o
   6 -12   4          0.23          7.51         7.12 o
   7 -12   4          2.63          6.34         8.02 o
   8 -12   4          1.85          3.46         7.40 o
  -9 -11   4         26.96         30.34         7.33 o
  -8 -11   4          0.00          0.25         6.01 o
  -7 -11   4          3.80          4.25         5.07 o
  -6 -11   4          5.49          7.24         5.27 o
  -5 -11   4         10.95         12.84         5.67 o
  -4 -11   4         38.05         35.80         6.76 o
  -3 -11   4        109.94        116.25         5.55 o
  -2 -11   4          8.32         16.66         6.09 o
  -1 -11   4         11.10          9.99         5.15 o
   0 -11   4          2.28          2.48         5.79 o
   1 -11   4         18.97         11.64         5.85 o
   2 -11   4         34.65         22.56         5.74 o
   3 -11   4         39.05         40.65         4.81 o
   4 -11   4         10.57         12.30         5.85 o
   5 -11   4         54.72         36.46         5.85 o
   6 -11   4          3.35         13.62         5.86 o
   7 -11   4          1.70          7.32         6.71 o
   8 -11   4          0.08          1.36         6.98 o
   9 -11   4          2.62          4.46         7.34 o
 -10 -10   4          4.58          0.73         6.31 o
  -9 -10   4         14.23          1.94         8.22 o
  -8 -10   4          0.00          4.15         5.89 o
  -7 -10   4          1.32          0.42         8.00 o
  -6 -10   4          0.54          2.28         5.08 o
  -5 -10   4         30.91         22.63         6.86 o
  -4 -10   4         15.74         22.48         6.00 o
  -3 -10   4          6.13         12.92         5.86 o
  -2 -10   4        107.75        104.48         6.13 o
  -1 -10   4        489.48        475.35        21.75 o
   0 -10   4          5.23          8.29         5.81 o
   1 -10   4        764.46        714.14        54.01 o
   2 -10   4         79.13         64.27         5.27 o
   3 -10   4        132.96        116.49         8.19 o
   4 -10   4         17.17         33.44         5.11 o
   5 -10   4         11.26          9.29         5.68 o
   6 -10   4          1.82          1.58         6.54 o
   7 -10   4          0.12          6.83         6.49 o
   8 -10   4          1.33         11.01         5.66 o
   9 -10   4          0.00         -4.74         6.85 o
  10 -10   4          0.09          0.60         9.89 o
 -11  -9   4         19.27         20.28         6.21 o
 -10  -9   4          8.01          5.41         6.11 o
  -9  -9   4          8.12         -3.20         5.73 o
  -8  -9   4          6.01         11.28        18.55 o
  -7  -9   4          0.76          3.92         5.61 o
  -6  -9   4          1.34          2.77         5.05 o
  -5  -9   4         46.60         48.90         6.71 o
  -4  -9   4         37.77         48.67         5.32 o
  -3  -9   4       2440.01       2285.87        66.05 o
  -2  -9   4        982.35       1035.22        29.88 o
  -1  -9   4        107.53         91.63         5.17 o
   0  -9   4         33.60         43.76         5.31 o
   1  -9   4          5.88          0.95         6.30 o
   2  -9   4        290.85        295.47        21.02 o
   3  -9   4        853.28        768.19        30.43 o
   4  -9   4         76.87         95.09         5.47 o
   5  -9   4        225.23        209.91         8.20 o
   6  -9   4         79.03         93.89         6.61 o
   7  -9   4         12.63         10.89         5.39 o
   8  -9   4          4.61         -2.18         6.17 o
   9  -9   4         11.83         12.61         6.56 o
  10  -9   4          0.17         -3.23         4.72 o
  11  -9   4          0.01          7.25         5.58 o
 -11  -8   4          0.09         -0.56         6.21 o
 -10  -8   4         14.17         10.11         5.26 o
  -9  -8   4         22.14         25.01         5.73 o
  -8  -8   4         12.96         23.47        11.57 o
  -7  -8   4          8.22         11.48         5.06 o
  -6  -8   4         20.98         28.24         5.15 o
  -5  -8   4          0.46         11.16         5.40 o
  -4  -8   4          0.02          3.05         4.64 o
  -3  -8   4         42.42         42.44         5.38 o
  -2  -8   4         10.08         16.03         5.42 o
  -1  -8   4        275.62        234.04         7.40 o
   0  -8   4       1441.10       1394.36        76.85 o
   1  -8   4       1192.27       1026.71        51.06 o
   2  -8   4        160.87        185.39        10.96 o
   3  -8   4        321.38        278.43        10.08 o
   4  -8   4         46.91         60.87         5.59 o
   5  -8   4         27.99         24.17         4.42 o
   6  -8   4          3.12          3.10         5.25 o
   7  -8   4         61.50         64.04         5.48 o
   8  -8   4         40.48         46.19         6.00 o
   9  -8   4         50.38         44.52         6.80 o
  10  -8   4         32.67         40.12         9.65 o
  11  -8   4          2.44          6.21         5.78 o
  12  -8   4          0.28          6.31         6.38 o
 -12  -7   4          1.19          9.70         6.28 o
 -11  -7   4          0.00          3.97         5.32 o
 -10  -7   4          6.03         17.25         5.21 o
  -9  -7   4          6.09          8.57         5.40 o
  -8  -7   4         46.40         49.41         5.67 o
  -7  -7   4          0.54          4.90         7.90 o
  -6  -7   4         62.49         54.60         5.30 o
  -5  -7   4          5.31         12.44         4.43 o
  -4  -7   4         40.03         42.83         5.67 o
  -3  -7   4        215.80        187.13        12.20 o
  -2  -7   4         45.31         28.91         5.97 o
  -1  -7   4         65.61         64.56         5.61 o
   0  -7   4        234.18        201.65        10.24 o
   1  -7   4          6.83         15.13         5.27 o
   2  -7   4         10.33          9.44         7.01 o
   3  -7   4         35.93         33.32         5.04 o
   4  -7   4         57.60         83.57         5.56 o
   5  -7   4         24.01         39.08         5.24 o
   6  -7   4          0.44         18.91         5.97 o
   7  -7   4         83.35         72.89         4.91 o
   8  -7   4          0.67         15.56         5.93 o
   9  -7   4          0.04         -0.69         7.36 o
  10  -7   4          7.03          5.37         4.95 o
  11  -7   4          4.97          9.75         4.58 o
  12  -7   4          0.32          2.51         5.14 o
 -12  -6   4          0.04          9.09         5.46 o
 -11  -6   4          2.38          4.79         5.62 o
 -10  -6   4          4.59          6.64         5.06 o
  -9  -6   4          1.67          2.32         5.29 o
  -8  -6   4        136.91        128.23        10.41 o
  -7  -6   4        377.92        356.00        25.25 o
  -6  -6   4        178.34        187.52        16.36 o
  -5  -6   4         86.54         90.74         8.34 o
  -4  -6   4        137.66        134.36         5.82 o
  -3  -6   4          0.02          3.87         7.48 o
  -2  -6   4          4.95         15.34         5.96 o
  -1  -6   4          0.69         -0.14         5.28 o
   0  -6   4        220.99        230.39        11.97 o
   1  -6   4         41.13         37.52         5.83 o
   2  -6   4         20.49          8.67         4.74 o
   3  -6   4         41.44         30.14         4.79 o
   4  -6   4         79.92         94.24         4.99 o
   5  -6   4        159.84        132.97         4.65 o
   6  -6   4        277.85        289.64         5.82 o
   7  -6   4         37.75         46.25         6.33 o
   8  -6   4         39.09         26.41         5.45 o
   9  -6   4         17.07         12.99         9.22 o
  10  -6   4         17.67         22.19         5.42 o
  11  -6   4         16.86         13.48         4.95 o
  12  -6   4          0.20          8.82         6.56 o
  13  -6   4          1.37          6.33         6.98 o
 -12  -5   4          8.55          8.81         6.08 o
 -11  -5   4          0.27         -6.14         8.07 o
 -10  -5   4         16.09         19.12         4.61 o
  -9  -5   4        122.73        122.06         5.83 o
  -8  -5   4        462.28        476.75        24.82 o
  -7  -5   4        114.89        106.32         5.18 o
  -6  -5   4         44.86         46.13         8.50 o
  -5  -5   4         45.73         50.91         8.46 o
  -4  -5   4          5.91          6.59         5.66 o
  -3  -5   4         97.64         85.05         5.91 o
  -2  -5   4          4.60          4.34         5.29 o
  -1  -5   4       3251.28       3091.19       158.89 o
   0  -5   4       4892.74       4899.96       218.17 o
   1  -5   4       2190.28       2104.02        46.26 o
   2  -5   4          0.01          4.34         4.96 o
   3  -5   4          4.25         12.98         4.92 o
   4  -5   4        186.97        240.50         5.92 o
   5  -5   4          0.05          4.50         3.75 o
   6  -5   4        321.92        327.54         5.35 o
   7  -5   4          4.65          3.12         5.02 o
   8  -5   4       1286.42       1323.83        43.50 o
   9  -5   4       1464.75       1378.52        46.30 o
  10  -5   4         46.40         43.72         5.29 o
  11  -5   4         37.33         36.46         5.61 o
  12  -5   4          4.84          1.63         6.49 o
  13  -5   4         19.94         21.10         5.19 o
 -13  -4   4          3.43         13.43         7.44 o
 -12  -4   4         13.18          5.98         4.87 o
 -11  -4   4          4.10         18.67         5.57 o
 -10  -4   4         15.55         19.63         4.98 o
  -9  -4   4         16.68         15.75         6.06 o
  -8  -4   4         77.91         78.30         9.45 o
  -7  -4   4         38.10         27.99         6.41 o
  -6  -4   4         83.73         77.03         6.27 o
  -5  -4   4        161.67        136.07        16.91 o
  -4  -4   4        298.32        342.88        17.57 o
  -3  -4   4       1021.04       1040.45        54.80 o
  -2  -4   4       1213.74       1261.00        72.95 o
  -1  -4   4        860.21        773.79        46.30 o
   0  -4   4        225.31        274.74        10.53 o
   1  -4   4         83.66         93.98         5.94 o
   2  -4   4       2611.20       2751.83        62.69 o
   3  -4   4       2195.27       2491.19        49.52 o
   4  -4   4       1007.17       1108.82        29.01 o
   5  -4   4         14.97         17.09         3.94 o
   6  -4   4         32.55         32.09         4.40 o
   7  -4   4        358.68        322.68        14.27 o
   8  -4   4         15.19         16.59         5.19 o
   9  -4   4        179.50        169.74         5.42 o
  10  -4   4         66.06         61.13         5.53 o
  11  -4   4        108.06         84.27         6.29 o
  12  -4   4          0.33         12.63         5.42 o
  13  -4   4          0.12         -0.45         5.59 o
  14  -4   4          1.67          4.36         5.95 o
 -13  -3   4          0.81          2.93         6.24 o
 -12  -3   4          0.65          0.36         5.34 o
 -11  -3   4         11.52         12.65         5.07 o
 -10  -3   4        108.10        112.87        10.30 o
  -9  -3   4         14.52         21.34         6.22 o
  -8  -3   4         19.68         19.08         4.97 o
  -7  -3   4         33.51         41.31         5.54 o
  -6  -3   4         75.65         82.08         5.50 o
  -5  -3   4        654.43        574.05        56.46 o
  -4  -3   4          8.93         18.14         4.77 o
  -3  -3   4        261.84        260.27        11.81 o
  -2  -3   4        107.80        125.95        10.16 o
  -1  -3   4        312.65        304.65        22.75 o
   0  -3   4       2065.82       1991.95        82.08 o
   1  -3   4        456.37        485.12        18.58 o
   2  -3   4        678.46        806.51        19.68 o
   3  -3   4       1173.65       1139.40        22.25 o
   4  -3   4        128.37        130.09         5.05 o
   5  -3   4        159.14        173.39         6.50 o
   6  -3   4         14.98         11.01         3.80 o
   7  -3   4         35.65         28.57         5.64 o
   8  -3   4         43.19         53.65         6.03 o
   9  -3   4        555.23        508.60        11.75 o
  10  -3   4         84.32         72.36         5.42 o
  11  -3   4          0.69         11.48        10.48 o
  12  -3   4          1.19         11.25         5.36 o
  13  -3   4          0.03          9.04         5.90 o
  14  -3   4          0.02          3.62         5.93 o
 -13  -2   4          0.12          1.44         5.54 o
 -12  -2   4         41.90         35.58         5.43 o
 -11  -2   4         13.82         20.53         5.55 o
 -10  -2   4         63.28         52.24         7.43 o
  -9  -2   4        169.41        168.58         9.33 o
  -8  -2   4         39.00         37.41         6.22 o
  -7  -2   4         15.88         17.11         4.85 o
  -6  -2   4        284.65        299.11        18.15 o
  -5  -2   4          9.37          9.19         4.28 o
  -4  -2   4        987.03        998.36       106.24 o
  -3  -2   4       1871.13       1704.02        70.70 o
  -2  -2   4        453.26        462.18        24.45 o
  -1  -2   4       1689.87       1356.03        98.03 o
   0  -2   4        540.16        489.10        27.75 o
   1  -2   4          0.44         10.21         6.02 o
   2  -2   4         48.76         65.22         6.97 o
   3  -2   4       1910.04       1779.83        30.39 o
   4  -2   4       1471.41       1761.10        31.34 o
   5  -2   4       1052.21        970.24        35.67 o
   6  -2   4         98.12        106.36         5.98 o
   7  -2   4          0.24          8.11         3.88 o
   8  -2   4        285.13        308.55         6.61 o
   9  -2   4        217.08        208.63         5.86 o
  10  -2   4        200.88        218.26         7.86 o
  11  -2   4        827.76        795.10         7.82 o
  12  -2   4        136.73        122.11         7.05 o
  13  -2   4         26.13         26.25         4.92 o
  14  -2   4          0.05          8.02         5.79 o
  15  -2   4          0.03         -1.06         8.77 o
 -13  -1   4          8.56         13.26         9.41 o
 -12  -1   4          0.00          8.33         6.71 o
 -11  -1   4         11.13         17.67         6.39 o
 -10  -1   4         98.66        100.13         8.09 o
  -9  -1   4         10.09         12.79         5.42 o
  -8  -1   4        121.35        116.95         6.29 o
  -7  -1   4         89.45         96.30         6.10 o
  -6  -1   4         15.81         17.22         4.46 o
  -5  -1   4        335.21        339.00        15.76 o
  -4  -1   4        182.68        179.51        13.23 o
  -3  -1   4          0.08          2.10         7.00 o
  -2  -1   4        242.52        255.17        15.59 o
  -1  -1   4        165.95        143.65        11.42 o
   0  -1   4         21.25         29.36         6.73 o
   1  -1   4        520.02        433.79         9.27 o
   2  -1   4       1511.67       1404.93        27.87 o
   3  -1   4        390.98        403.34        11.06 o
   4  -1   4         30.50         26.27         4.85 o
   5  -1   4          2.72          1.65         4.50 o
   6  -1   4        133.84        130.06         3.98 o
   7  -1   4         41.68         37.86         4.76 o
   8  -1   4          0.15          3.59         5.03 o
   9  -1   4       1127.51        990.15        10.72 o
  10  -1   4       1017.57       1019.54        19.22 o
  11  -1   4        165.75        168.69         6.45 o
  12  -1   4        208.88        211.06         6.66 o
  13  -1   4          0.15         10.19         6.24 o
  14  -1   4          0.13          5.57         5.76 o
  15  -1   4          0.11          2.76         6.25 o
 -13   0   4          1.79          6.16         7.18 o
 -12   0   4          0.09          6.11         6.33 o
 -11   0   4         23.75         26.40         6.45 o
 -10   0   4          0.05          4.87         5.25 o
  -9   0   4          1.88          9.74         5.08 o
  -8   0   4         81.07         81.99         4.91 o
  -7   0   4         26.31         28.66         5.39 o
  -6   0   4        587.89        586.72        33.81 o
  -5   0   4        365.95        353.90        23.56 o
  -4   0   4        392.04        450.98        22.34 o
  -3   0   4         70.50         66.31         6.82 o
  -2   0   4          6.06          2.77         6.66 o
  -1   0   4       3264.10       2620.58       199.52 o
   0   0   4       2429.01       2341.62       153.93 o
   1   0   4       2138.32       1693.80        58.97 o
   2   0   4         13.27         20.02         7.19 o
   3   0   4          0.00          9.01         6.45 o
   4   0   4        408.59        394.03         5.81 o
   5   0   4       1401.57       1366.79        39.80 o
   6   0   4       1257.76       1402.62         8.41 o
   7   0   4        252.30        253.27         6.49 o
   8   0   4        286.29        226.99         4.99 o
   9   0   4         17.64         16.59         5.00 o
  10   0   4          1.09          1.65         4.76 o
  11   0   4          5.84          7.84         4.44 o
  12   0   4         12.53         11.33         4.48 o
  13   0   4          0.17         -3.12         6.08 o
  14   0   4         26.64         19.71         6.56 o
  15   0   4          7.97          6.72         5.39 o
 -13   1   4          1.40          1.04         6.03 o
 -12   1   4          2.72         -1.22         5.34 o
 -11   1   4          4.88          5.05         5.19 o
 -10   1   4          5.92         11.82         5.29 o
  -9   1   4          0.56         17.01         6.23 o
  -8   1   4         89.01         89.71        10.23 o
  -7   1   4          3.65          1.36         8.59 o
  -6   1   4        455.16        505.92        73.64 o
  -5   1   4        156.57        153.28         7.77 o
  -4   1   4         34.18         44.31        10.23 o
  -3   1   4        769.01        780.74        47.35 o
  -2   1   4       5895.24       6446.81       341.71 o
  -1   1   4        266.60        322.08        23.86 o
   0   1   4        126.99        112.02         9.21 o
   1   1   4        318.67        333.52        13.48 o
   2   1   4      60945.33      54149.03      2331.45 o
   3   1   4       2357.74       2313.02        91.57 o
   4   1   4        144.71        129.40         5.04 o
   5   1   4         12.94         16.02         4.13 o
   6   1   4       4140.14       4712.11        44.19 o
   7   1   4        117.62         97.73         5.48 o
   8   1   4        346.24        402.42         7.11 o
   9   1   4          6.23         10.24         4.73 o
  10   1   4         28.70         25.17         5.70 o
  11   1   4          8.81          4.44         4.76 o
  12   1   4          6.81          5.77         5.39 o
  13   1   4          4.20          2.61         4.83 o
  14   1   4         23.00         23.62         6.59 o
  15   1   4          0.46         -0.29         4.83 o
 -13   2   4          0.00          7.84         9.23 o
 -12   2   4          0.93         14.98         9.57 o
 -11   2   4          0.02         -4.17         8.29 o
 -10   2   4         17.04         18.66         7.88 o
  -9   2   4          3.05         15.23         6.25 o
  -8   2   4        375.17        380.25        25.90 o
  -7   2   4          4.76          9.10         4.31 o
  -6   2   4        117.68        108.06         6.54 o
  -5   2   4         21.35         33.22         5.20 o
  -4   2   4        354.81        402.47        21.05 o
  -3   2   4          6.40         12.26         5.48 o
  -2   2   4         22.93         39.00         6.72 o
  -1   2   4          0.00          0.42         8.82 o
   0   2   4     286532.28     203675.41     24305.77 o
   1   2   4         25.52         49.39        10.64 o
   2   2   4        155.23        127.97         7.81 o
   3   2   4        170.72        206.72         7.24 o
   4   2   4        535.30        597.38         7.48 o
   5   2   4        394.75        361.39         9.88 o
   6   2   4        438.37        449.49         7.61 o
   7   2   4         15.89         11.39         5.08 o
   8   2   4       4372.34       4862.49        94.27 o
   9   2   4          2.88          9.26         4.72 o
  10   2   4         11.61         11.78         4.40 o
  11   2   4          7.25          4.33         4.89 o
  12   2   4          1.67         -0.18         4.25 o
  13   2   4         24.23         22.01         5.43 o
  14   2   4         16.14         15.17         5.02 o
  15   2   4          0.13          8.71         8.32 o
 -12   3   4          7.23         10.71         8.65 o
 -11   3   4          1.22         15.00         6.50 o
 -10   3   4          1.51          3.18         5.52 o
  -9   3   4          3.60         -0.41         5.58 o
  -8   3   4          1.83          5.13         4.65 o
  -7   3   4         80.29         59.90         5.76 o
  -6   3   4        116.58        125.36         7.87 o
  -5   3   4         76.36         69.22         5.46 o
  -4   3   4        227.67        254.08         8.97 o
  -3   3   4       1109.52       1056.86        53.24 o
  -2   3   4       1205.18       1315.86        75.96 o
  -1   3   4         19.22          4.36         6.38 o
   0   3   4        300.00        307.29        23.62 o
   1   3   4        338.74        276.07        19.60 o
   2   3   4       5163.79       5716.40       319.66 o
   3   3   4       1957.67       1916.72        30.27 o
   4   3   4        673.93        724.21        13.58 o
   5   3   4         12.06          8.34         4.73 o
   6   3   4       2534.26       3053.84        19.77 o
   7   3   4         73.87         73.54         5.45 o
   8   3   4        421.60        409.74         6.38 o
   9   3   4         27.83         26.79         4.50 o
  10   3   4         19.10         21.55         6.49 o
  11   3   4         44.01         28.45         4.04 o
  12   3   4          4.70          2.34         4.58 o
  13   3   4          0.47          0.54         4.67 o
  14   3   4          1.50          7.05         9.55 o
  15   3   4          0.11          5.08         5.34 o
 -12   4   4         15.48          8.30         6.18 o
 -11   4   4          6.21         15.35         4.72 o
 -10   4   4          0.30          5.33         5.63 o
  -9   4   4         39.95         44.58         4.94 o
  -8   4   4        220.42        236.29        15.45 o
  -7   4   4         55.70         53.20         4.59 o
  -6   4   4         34.78         25.07         4.99 o
  -5   4   4         28.72         27.05         5.08 o
  -4   4   4        116.15        128.54         6.70 o
  -3   4   4        294.94        281.62        14.76 o
  -2   4   4         47.21         61.48         6.42 o
  -1   4   4        100.92         98.28        11.29 o
   0   4   4       2262.90       1944.18       134.87 o
   1   4   4         93.40         69.64         9.66 o
   2   4   4        684.07        691.91        36.02 o
   3   4   4       2933.64       2750.18        62.40 o
   4   4   4       1268.05       1344.04        10.33 o
   5   4   4        149.44        121.26         5.81 o
   6   4   4        324.48        395.83         8.77 o
   7   4   4        214.34        199.77         7.62 o
   8   4   4        369.91        325.41         7.14 o
   9   4   4          2.19         -1.69         6.82 o
  10   4   4         27.58         27.49         5.75 o
  11   4   4         11.93         12.27         5.01 o
  12   4   4         46.18         36.47         4.80 o
  13   4   4         30.12         37.19         6.34 o
  14   4   4          1.96          5.26         4.81 o
  15   4   4          0.33          3.48         5.95 o
 -12   5   4          8.44          9.61         5.17 o
 -11   5   4          2.49          0.38         5.87 o
 -10   5   4         23.81         25.52         4.92 o
  -9   5   4         75.06         69.21         5.79 o
  -8   5   4         82.06         77.13         5.96 o
  -7   5   4        337.57        338.92        10.58 o
  -6   5   4         72.70         67.34         5.60 o
  -5   5   4         35.51         33.20         6.16 o
  -4   5   4         20.29         24.13         5.64 o
  -3   5   4        174.72        177.80         6.86 o
  -2   5   4        529.32        584.78        30.60 o
  -1   5   4         10.89         13.69         6.62 o
   0   5   4       1989.37       1931.59       187.98 o
   1   5   4          0.41          1.43         7.57 o
   2   5   4        235.66        280.13        15.08 o
   3   5   4        270.17        295.19         8.49 o
   4   5   4        260.54        282.03         7.87 o
   5   5   4         21.54         29.63         5.60 o
   6   5   4         41.93         48.96         4.93 o
   7   5   4         29.26         33.84         4.89 o
   8   5   4          1.34          2.68         4.73 o
   9   5   4        950.63        857.73        32.87 o
  10   5   4        156.41        174.90         5.59 o
  11   5   4         48.16         49.08         5.26 o
  12   5   4        173.79        161.81         6.50 o
  13   5   4         13.47         11.47         4.35 o
  14   5   4          0.97         12.94         5.56 o
  15   5   4          0.28         -1.57         6.87 o
 -11   6   4          7.31         10.78         5.24 o
 -10   6   4         26.27         30.75         5.82 o
  -9   6   4         11.53         13.01         5.59 o
  -8   6   4          5.70          5.46         7.01 o
  -7   6   4          8.71          8.07         5.21 o
  -6   6   4          8.59         10.52         5.45 o
  -5   6   4         26.32         22.01         6.09 o
  -4   6   4         18.48         25.49         6.18 o
  -3   6   4        543.49        540.60        23.60 o
  -2   6   4         78.40         80.34         6.32 o
  -1   6   4         76.19         74.68         6.87 o
   0   6   4        114.54        133.28         7.78 o
   1   6   4          1.56          1.76         8.18 o
   2   6   4        736.67        669.04        38.07 o
   3   6   4       6494.24       6096.51       244.81 o
   4   6   4        774.88        827.28        19.66 o
   5   6   4        271.08        237.70         6.75 o
   6   6   4          7.54          7.00         5.32 o
   7   6   4          8.94         13.01         4.88 o
   8   6   4        173.06        189.47         6.17 o
   9   6   4        170.65        170.55         6.08 o
  10   6   4        184.07        201.32         6.01 o
  11   6   4       1091.11       1027.06        22.46 o
  12   6   4        338.66        353.50         8.55 o
  13   6   4          0.03          4.18         6.17 o
  14   6   4          0.08          2.51         5.59 o
  15   6   4          0.44          3.72         5.37 o
 -11   7   4         21.92         14.29         5.71 o
 -10   7   4         13.32          9.78         4.95 o
  -9   7   4          6.26          9.77         5.04 o
  -8   7   4          2.50          2.54         5.01 o
  -7   7   4          4.16          4.45         5.13 o
  -6   7   4          3.24          9.03         5.57 o
  -5   7   4         71.63         65.79         6.42 o
  -4   7   4          4.08         10.40         6.11 o
  -3   7   4         56.36         53.38         7.37 o
  -2   7   4        382.25        380.92        19.52 o
  -1   7   4        272.72        286.22        18.73 o
   0   7   4          3.26         -2.58         6.65 o
   1   7   4         13.90         12.27         7.92 o
   2   7   4        245.22        258.88         9.73 o
   3   7   4        708.54        621.26        29.43 o
   4   7   4         32.38         47.23         6.82 o
   5   7   4        706.44        728.56        25.98 o
   6   7   4         43.91         46.86         5.74 o
   7   7   4          7.26          9.76         5.61 o
   8   7   4         52.65         57.69         5.66 o
   9   7   4        466.36        461.79        17.56 o
  10   7   4        410.47        360.56        17.80 o
  11   7   4          0.20          7.95         4.43 o
  12   7   4         12.38         22.88         6.34 o
  13   7   4          6.76          3.77         6.18 o
  14   7   4          0.01          4.75         6.66 o
  15   7   4          1.18          7.54         5.99 o
 -10   8   4          0.62          1.57         6.12 o
  -9   8   4         12.34         19.29         5.78 o
  -8   8   4         29.75         35.60         4.74 o
  -7   8   4         34.72         36.68         5.43 o
  -6   8   4         15.57         15.93         4.80 o
  -5   8   4         89.59         92.16         8.11 o
  -4   8   4         63.43         61.31         4.69 o
  -3   8   4        364.18        335.86        17.04 o
  -2   8   4        258.51        281.69        14.19 o
  -1   8   4          0.71         -2.45         5.92 o
   0   8   4        164.24        178.56        14.09 o
   1   8   4         15.08          8.18         7.57 o
   2   8   4       1144.57       1197.60        13.57 o
   3   8   4       1745.48       1873.75       121.24 o
   4   8   4        684.40        798.01        20.51 o
   5   8   4         18.94         28.70         6.48 o
   6   8   4          0.95          1.47         7.10 o
   7   8   4         52.69         58.97         6.00 o
   8   8   4          0.02         -2.43         4.71 o
   9   8   4         88.43         74.70         7.34 o
  10   8   4        312.69        310.14        15.49 o
  11   8   4        365.76        328.84         7.48 o
  12   8   4         11.99         13.59         5.36 o
  13   8   4          0.01          2.84         5.52 o
  14   8   4          0.08         -2.80         5.23 o
  15   8   4          3.67         10.63         5.20 o
 -10   9   4          0.00          5.31         5.63 o
  -9   9   4         13.10         14.08         5.30 o
  -8   9   4         17.01         19.79         5.07 o
  -7   9   4          2.36          7.83         5.88 o
  -6   9   4          8.60          8.32         5.46 o
  -5   9   4          1.51          5.08         5.20 o
  -4   9   4          0.04          5.53         4.72 o
  -3   9   4         59.68         65.35         4.86 o
  -2   9   4         48.90         46.42         5.77 o
  -1   9   4         17.35         17.50         6.11 o
   0   9   4        186.80        208.33        20.05 o
   1   9   4         41.12         58.30        13.91 o
   2   9   4          3.00          1.08         8.07 o
   3   9   4        257.37        247.02         9.35 o
   4   9   4        119.59        144.69         9.45 o
   5   9   4        102.19         93.44         6.36 o
   6   9   4        120.99        119.64         5.67 o
   7   9   4          1.13          4.19         5.03 o
   8   9   4        881.66        897.84        22.74 o
   9   9   4       1493.38       1425.03        12.62 o
  10   9   4         89.64         84.76         6.45 o
  11   9   4         54.88         47.77         6.61 o
  12   9   4          0.01          2.21         4.70 o
  13   9   4          2.48          0.27         4.79 o
  14   9   4          1.36         -0.47         7.01 o
  -9  10   4          2.40          5.52         5.04 o
  -8  10   4          1.10          3.00         5.86 o
  -7  10   4          0.22          4.31         5.78 o
  -6  10   4          0.00         -0.39         5.01 o
  -5  10   4         31.25         28.21         5.20 o
  -4  10   4         76.92         73.76         5.57 o
  -3  10   4        111.08         99.31         8.70 o
  -2  10   4        117.36        105.42         6.01 o
  -1  10   4          7.97         13.45         5.27 o
   0  10   4        137.61        147.52        18.68 o
   1  10   4          8.78          8.38        10.23 o
   2  10   4          3.93          1.78         8.27 o
   3  10   4         28.35         29.33         6.86 o
   4  10   4          8.89          4.41         8.18 o
   5  10   4        264.09        238.16         9.49 o
   6  10   4        159.53        170.70         7.72 o
   7  10   4        172.05        159.04         8.30 o
   8  10   4         16.18         21.72         5.30 o
   9  10   4         17.31         21.34         5.36 o
  10  10   4         63.30         58.22         4.20 o
  11  10   4          8.00         12.27         5.51 o
  12  10   4          1.08          0.42         5.09 o
  13  10   4          0.50          2.67         4.32 o
  14  10   4          0.16          6.08         5.23 o
  -9  11   4          3.92         10.33         7.60 o
  -8  11   4         13.21         16.11         5.65 o
  -7  11   4          2.74          6.19         5.98 o
  -6  11   4          0.19         -0.77         5.81 o
  -5  11   4          1.21          3.06         4.56 o
  -4  11   4         32.36         46.67         5.98 o
  -3  11   4         43.44         49.88         5.54 o
  -2  11   4         24.88         25.83         6.22 o
  -1  11   4         55.81         61.91         7.65 o
   0  11   4         89.58         91.19         8.59 o
   1  11   4        593.75        567.17         9.42 o
   2  11   4        188.09        194.29         8.95 o
   3  11   4         77.45         76.97         8.58 o
   4  11   4         30.11         34.51         8.09 o
   5  11   4          5.14          6.89         7.90 o
   6  11   4         18.92         20.20         6.33 o
   7  11   4          3.73         10.55         5.08 o
   8  11   4          0.21          3.20         4.75 o
   9  11   4          5.48         11.74         4.95 o
  10  11   4          3.67          5.87         5.67 o
  11  11   4         15.47         22.20         5.75 o
  12  11   4          2.01          4.54         4.74 o
  13  11   4          8.37          6.50         6.09 o
  -8  12   4          3.01          2.55         6.66 o
  -7  12   4          0.94         -0.32         5.52 o
  -6  12   4          0.87          7.80         5.32 o
  -5  12   4         14.24         14.33         5.46 o
  -4  12   4         41.45         47.21         5.50 o
  -3  12   4         10.26         10.70         5.47 o
  -2  12   4          8.30          6.50         6.01 o
  -1  12   4        747.63        749.27        91.78 o
   0  12   4        876.45       1005.34        89.05 o
   1  12   4        816.32        834.59        57.14 o
   2  12   4         11.97         17.62         8.07 o
   3  12   4          5.68          8.05         7.90 o
   4  12   4        121.57        126.24         9.68 o
   5  12   4          1.73         -1.29         7.30 o
   6  12   4         11.14         17.98         6.73 o
   7  12   4        153.71        134.99         6.42 o
   8  12   4         30.84         34.27         7.15 o
   9  12   4        103.82         99.48         6.42 o
  10  12   4         12.90          8.18         5.25 o
  11  12   4         23.58         18.56         6.02 o
  12  12   4          1.61          1.80         5.35 o
  13  12   4          0.01          4.12         5.66 o
  -7  13   4          1.47          5.55         6.38 o
  -6  13   4          0.04          6.95         6.44 o
  -5  13   4         36.87         38.06         6.00 o
  -4  13   4          3.74          9.89         6.13 o
  -3  13   4         22.35         24.11         6.76 o
  -2  13   4          0.66          6.40         9.27 o
  -1  13   4         13.62         14.02         7.88 o
   0  13   4          1.52          9.53         7.69 o
   1  13   4        277.36        251.76        16.50 o
   2  13   4        145.02        177.55        18.82 o
   3  13   4        512.72        521.27        10.31 o
   4  13   4          1.85          4.32         7.90 o
   5  13   4         18.54         31.13         8.09 o
   6  13   4          7.69          0.70         7.71 o
   7  13   4         31.64         28.61         6.77 o
   8  13   4          0.00          8.15         6.25 o
   9  13   4          6.81          1.50         6.02 o
  10  13   4          8.36          6.77         5.95 o
  11  13   4          4.97          7.40         5.77 o
  12  13   4          0.82         -0.18         5.68 o
  -6  14   4          0.40          9.27        12.82 o
  -5  14   4          1.67          3.41         5.32 o
  -4  14   4          8.41         13.01         6.70 o
  -3  14   4          3.09          6.68         6.45 o
  -2  14   4          0.15         11.58         7.99 o
  -1  14   4          7.94         12.47         7.96 o
   0  14   4          8.06         16.32         6.82 o
   1  14   4         54.65         53.94        18.14 o
   2  14   4          3.24         12.17         7.79 o
   3  14   4          2.04          4.91         8.15 o
   4  14   4          8.93         10.90         8.00 o
   5  14   4          6.97         16.63         8.00 o
   6  14   4         15.11         22.69         8.09 o
   7  14   4         19.59         23.99         8.19 o
   8  14   4          0.00         -1.77         6.78 o
   9  14   4          2.40          6.86         6.46 o
  10  14   4          0.45          3.83         5.70 o
  11  14   4          3.75          4.05         6.46 o
  -4  15   4          0.46          5.75         7.91 o
  -3  15   4          6.66         -1.53         8.57 o
  -2  15   4          8.40          6.45         8.46 o
  -1  15   4          3.31         -0.65         6.65 o
   0  15   4          4.92         10.11         8.15 o
   1  15   4          2.50         -5.97        14.32 o
   2  15   4          4.71          3.50         6.71 o
   3  15   4         16.04         13.79         6.71 o
   4  15   4          4.87          9.84         6.51 o
   5  15   4         22.56         26.43         8.48 o
   6  15   4          3.60          1.18         6.80 o
   7  15   4          0.36          3.55         5.98 o
   8  15   4          0.07          5.50         8.58 o
   9  15   4          0.47          4.34         7.25 o
  10  15   4          1.81          7.55         6.12 o
  -2  16   4          2.10          9.78         7.62 o
  -1  16   4          0.56          5.64         8.95 o
   0  16   4          0.06          6.04         6.85 o
   1  16   4          3.55          5.57         8.57 o
   2  16   4          5.61          9.91         7.06 o
   3  16   4          0.08          4.36         8.49 o
   4  16   4         12.32         14.76         8.58 o
   5  16   4          0.09         -3.15         7.00 o
   6  16   4          0.00          1.56         8.58 o
   7  16   4          0.25          8.83         7.40 o
   8  16   4          0.01          6.08         7.31 o
   1  17   4          0.36         10.30        10.64 o
   2  17   4          1.44          1.36         9.06 o
   3  17   4          4.46          2.60        13.23 o
   4  17   4          1.14          8.42         9.04 o
   5  17   4          0.01          7.77         8.97 o
  -5 -14   5          0.87          0.00        13.09 o
  -4 -14   5          0.99          8.53         8.37 o
  -3 -14   5         12.46          6.40         6.45 o
  -2 -14   5          0.00         -3.34         6.37 o
  -1 -14   5         12.60         23.56         5.94 o
   0 -14   5          0.20         -0.81         5.62 o
   1 -14   5          2.68          6.90         5.92 o
   2 -14   5          1.62          8.20         6.66 o
   3 -14   5          1.50         -0.89         5.96 o
   4 -14   5          4.06         -1.28         7.69 o
  -6 -13   5          2.42         10.00         6.38 o
  -5 -13   5          0.11         -4.98         7.35 o
  -4 -13   5          0.73         12.46         7.14 o
  -3 -13   5          2.37          2.43         5.48 o
  -2 -13   5          0.51          5.24         5.47 o
  -1 -13   5          0.12          2.29         5.24 o
   0 -13   5          0.71          0.74         5.34 o
   1 -13   5          0.17          2.91         5.47 o
   2 -13   5         38.62         53.25         6.56 o
   3 -13   5          2.35          2.54         6.06 o
   4 -13   5          1.60          2.62         5.69 o
   5 -13   5          1.76          5.89         7.86 o
   6 -13   5          0.01         -2.81         7.82 o
  -8 -12   5         22.47         33.57         6.90 o
  -7 -12   5          9.40          5.74         8.81 o
  -6 -12   5          7.29         15.73         7.13 o
  -5 -12   5          3.70          0.95         6.88 o
  -4 -12   5          0.03          9.01         8.55 o
  -3 -12   5          1.35          3.34         5.29 o
  -2 -12   5         18.25         16.84         5.33 o
  -1 -12   5          1.41          5.62         7.09 o
   0 -12   5          0.01          3.87         4.96 o
   1 -12   5          0.00          6.53         4.99 o
   2 -12   5          0.00          0.96         5.20 o
   3 -12   5          1.19          1.56         5.40 o
   4 -12   5          8.59          8.34         5.30 o
   5 -12   5         22.34         24.93         7.23 o
   6 -12   5          0.82         -1.61         8.04 o
   7 -12   5          1.23          6.15         8.46 o
   8 -12   5          5.66         13.81         6.45 o
  -9 -11   5          2.18          4.11         7.69 o
  -8 -11   5          0.73         -0.58         6.28 o
  -7 -11   5          2.37          9.35         6.02 o
  -6 -11   5          1.72         11.34         5.92 o
  -5 -11   5          9.52         12.93         4.88 o
  -4 -11   5          3.47          0.15         6.66 o
  -3 -11   5          0.34          3.01         5.85 o
  -2 -11   5          0.01          0.76         5.36 o
  -1 -11   5         12.45          2.95         5.16 o
   0 -11   5          3.51          3.06         5.12 o
   1 -11   5          0.11          5.47         5.35 o
   2 -11   5          5.03          6.97         5.83 o
   3 -11   5          0.02          0.29         5.65 o
   4 -11   5          1.59          7.34         5.72 o
   5 -11   5          4.05          0.39         5.09 o
   6 -11   5          0.26          8.85         6.71 o
   7 -11   5          1.14          5.52         6.82 o
   8 -11   5          5.87          8.57         6.78 o
   9 -11   5          0.33          5.97         7.40 o
 -10 -10   5          0.23          3.70         9.32 o
  -9 -10   5          0.09          3.86         5.44 o
  -8 -10   5          7.92         14.14         7.06 o
  -7 -10   5          0.43         -0.16         6.95 o
  -6 -10   5          8.96         16.28         7.18 o
  -5 -10   5          9.47         21.35         7.50 o
  -4 -10   5          0.15          5.54         5.16 o
  -3 -10   5         23.33         32.93         5.95 o
  -2 -10   5         27.46         36.50         4.81 o
  -1 -10   5          1.76          2.57         4.99 o
   0 -10   5          1.51          5.11         5.56 o
   1 -10   5         27.42         20.06         5.42 o
   2 -10   5          2.83         10.09         5.07 o
   3 -10   5         79.80         56.82         5.27 o
   4 -10   5          0.53          2.19         4.82 o
   5 -10   5          2.21         -1.26         4.39 o
   6 -10   5          4.08          7.78         6.54 o
   7 -10   5          1.93          5.27         5.79 o
   8 -10   5          2.57          3.64         5.75 o
   9 -10   5          0.12         -0.72         7.24 o
  10 -10   5          0.89          0.81         5.47 o
 -10  -9   5          8.52         10.87         8.11 o
  -9  -9   5          6.90          5.91         5.87 o
  -8  -9   5          7.23         12.29        13.23 o
  -7  -9   5         28.85         29.73         5.95 o
  -6  -9   5         23.60         22.54         5.65 o
  -5  -9   5        205.70        193.23        20.41 o
  -4  -9   5         53.28         80.26         5.41 o
  -3  -9   5        322.76        319.85         9.88 o
  -2  -9   5         18.46         20.10         4.78 o
  -1  -9   5         51.69         45.46         5.36 o
   0  -9   5         37.53         40.54         4.90 o
   1  -9   5          4.02          6.93         4.78 o
   2  -9   5         92.79         84.25         5.31 o
   3  -9   5        145.88        125.75         7.17 o
   4  -9   5        149.04        164.60         5.60 o
   5  -9   5        258.46        219.30        11.46 o
   6  -9   5        118.85        133.26         7.83 o
   7  -9   5          8.94         -0.32         7.21 o
   8  -9   5          0.38          2.06         6.38 o
   9  -9   5          0.01          0.52         5.41 o
  10  -9   5          0.12          2.79         6.18 o
  11  -9   5          2.02          8.01         7.23 o
 -11  -8   5          2.32          4.93         6.51 o
 -10  -8   5          2.71          0.00         5.94 o
  -9  -8   5          7.09          5.65         5.64 o
  -8  -8   5         20.58         16.68         5.69 o
  -7  -8   5         18.28          7.52         5.81 o
  -6  -8   5          6.65         17.38         6.92 o
  -5  -8   5          7.71         10.10         5.59 o
  -4  -8   5         45.19         47.70         5.10 o
  -3  -8   5          0.04          4.46         5.13 o
  -2  -8   5        107.20        111.87         5.93 o
  -1  -8   5         19.16         29.10         4.84 o
   0  -8   5         17.60         16.27         5.88 o
   1  -8   5        211.18        174.35         8.15 o
   2  -8   5        199.53        200.57        10.21 o
   3  -8   5        437.28        404.35        22.12 o
   4  -8   5          1.42          9.51         4.51 o
   5  -8   5         27.08         33.37         5.41 o
   6  -8   5          5.15          3.37         4.64 o
   7  -8   5         19.03         15.86         5.44 o
   8  -8   5         10.43         18.45         4.81 o
   9  -8   5         13.31          9.86         5.56 o
  10  -8   5         11.49          9.54         5.69 o
  11  -8   5         15.30         21.36         5.37 o
  12  -8   5          0.68         10.89         6.22 o
 -11  -7   5          0.02          6.84         7.02 o
 -10  -7   5          6.41          6.49         5.68 o
  -9  -7   5          5.41          0.95         6.66 o
  -8  -7   5          5.11         11.54         5.01 o
  -7  -7   5          2.44          6.21         7.96 o
  -6  -7   5         59.49         63.24         5.71 o
  -5  -7   5         34.00         25.05         5.68 o
  -4  -7   5        160.51        163.62        11.17 o
  -3  -7   5          2.12          7.26         5.20 o
  -2  -7   5         15.50          9.64         4.86 o
  -1  -7   5        148.09        125.31         6.73 o
   0  -7   5         37.72         30.12         6.93 o
   1  -7   5          0.52          7.03         4.74 o
   2  -7   5          1.41          6.22         4.63 o
   3  -7   5         15.50          9.61         4.35 o
   4  -7   5         90.69         88.92         4.56 o
   5  -7   5          5.71          7.93         4.59 o
   6  -7   5          4.14          5.07         4.58 o
   7  -7   5          3.01          0.01         6.03 o
   8  -7   5          0.22         -2.68         5.28 o
   9  -7   5          0.66         -3.55         5.28 o
  10  -7   5          1.33          0.39         4.74 o
  11  -7   5          5.98         15.19         5.75 o
  12  -7   5          0.00          3.22         5.79 o
 -12  -6   5          0.07         12.48         7.30 o
 -11  -6   5          4.20          2.59         5.38 o
 -10  -6   5          6.69         12.43         6.57 o
  -9  -6   5         41.89         56.86         6.46 o
  -8  -6   5          0.43         -0.67         4.68 o
  -7  -6   5         41.14         42.42         4.90 o
  -6  -6   5         10.96         14.00         6.86 o
  -5  -6   5        163.73        169.93         9.00 o
  -4  -6   5         25.48         29.26         5.16 o
  -3  -6   5          8.62          8.33         4.90 o
  -2  -6   5         15.05         13.03         4.92 o
  -1  -6   5         12.03          7.20         5.54 o
   0  -6   5          0.91         10.34         4.95 o
   1  -6   5         15.38         16.02         4.79 o
   2  -6   5         14.39         16.92         5.63 o
   3  -6   5         18.82         13.07         4.60 o
   4  -6   5          7.87          7.20         4.39 o
   5  -6   5          0.02          2.04         4.25 o
   6  -6   5        118.17        101.26         5.36 o
   7  -6   5         27.44         27.63         4.73 o
   8  -6   5          0.35          4.59         9.46 o
   9  -6   5         10.64          7.21         4.53 o
  10  -6   5          0.03          6.58         5.39 o
  11  -6   5          0.56          7.86         4.45 o
  12  -6   5          1.61          4.58         6.51 o
  13  -6   5          0.33          4.78         5.42 o
 -12  -5   5          6.55          6.96         5.58 o
 -11  -5   5         32.69         34.15         5.99 o
 -10  -5   5         43.65         51.81         8.87 o
  -9  -5   5          2.53          2.22         6.36 o
  -8  -5   5          0.33         -6.37        12.58 o
  -7  -5   5        975.02        921.57        64.04 o
  -6  -5   5        328.69        337.11        48.96 o
  -5  -5   5         24.67         15.44         5.88 o
  -4  -5   5        115.01        136.05         9.21 o
  -3  -5   5        317.57        317.88        21.42 o
  -2  -5   5        525.54        537.11        33.03 o
  -1  -5   5       1298.38       1077.04        42.79 o
   0  -5   5          3.44          1.84         4.48 o
   1  -5   5        715.57        692.29        27.20 o
   2  -5   5        224.36        249.07         6.81 o
   3  -5   5         15.64         19.44         4.65 o
   4  -5   5         78.04         72.02         4.39 o
   5  -5   5          5.75          8.87         4.21 o
   6  -5   5        116.70        132.40         4.40 o
   7  -5   5        577.56        562.26        14.25 o
   8  -5   5        139.52        154.58        15.22 o
   9  -5   5        229.21        217.79        16.23 o
  10  -5   5          6.88          8.17         5.19 o
  11  -5   5          0.01          6.32         6.14 o
  12  -5   5         11.84         12.01         6.35 o
  13  -5   5         36.36         46.07         9.44 o
 -12  -4   5          0.03          7.69         6.91 o
 -11  -4   5          3.79          2.65         5.19 o
 -10  -4   5          0.09          5.78         6.36 o
  -9  -4   5         37.28         25.09         6.30 o
  -8  -4   5         41.86         46.48         5.33 o
  -7  -4   5        203.14        185.01        11.94 o
  -6  -4   5        193.15        187.44        17.15 o
  -5  -4   5          2.90          9.35         6.77 o
  -4  -4   5          3.22          8.07         5.12 o
  -3  -4   5         11.41         14.77         5.40 o
  -2  -4   5         18.24         16.13         4.33 o
  -1  -4   5        670.61        649.11        40.08 o
   0  -4   5         87.50         66.79         6.53 o
   1  -4   5         87.32         90.31         6.77 o
   2  -4   5         42.79         58.73         6.24 o
   3  -4   5         86.35        101.91         6.26 o
   4  -4   5         12.88         12.79         4.48 o
   5  -4   5         31.57         26.63         4.20 o
   6  -4   5          4.50          7.89         4.46 o
   7  -4   5         45.56         52.48         4.73 o
   8  -4   5         20.50         28.02         5.39 o
   9  -4   5         15.08         20.39         5.42 o
  10  -4   5        130.12        125.20         6.55 o
  11  -4   5         64.96         53.94         6.29 o
  12  -4   5         18.95         12.58         4.95 o
  13  -4   5          8.54          5.91         4.95 o
  14  -4   5          0.51          7.03         5.58 o
 -12  -3   5          0.07         -4.07         6.08 o
 -11  -3   5          5.79          7.32         5.07 o
 -10  -3   5          2.60          1.42         5.05 o
  -9  -3   5          9.87          7.21         7.24 o
  -8  -3   5          0.53         -3.26         4.85 o
  -7  -3   5         29.44         29.85         8.19 o
  -6  -3   5        122.23        123.70        13.47 o
  -5  -3   5         37.88         30.08         5.86 o
  -4  -3   5         47.70         38.68         4.77 o
  -3  -3   5        128.96        116.74         9.61 o
  -2  -3   5        491.13        518.54        27.16 o
  -1  -3   5        404.20        339.35        18.07 o
   0  -3   5         70.86         65.88         5.07 o
   1  -3   5       1809.62       1494.25        58.07 o
   2  -3   5       2764.30       3034.16       101.24 o
   3  -3   5        818.59        904.69        12.79 o
   4  -3   5          3.06          5.53         5.21 o
   5  -3   5        633.11        642.74        18.86 o
   6  -3   5          8.76         11.63         3.57 o
   7  -3   5         15.07         18.62         4.31 o
   8  -3   5         62.91         65.43         4.35 o
   9  -3   5         93.11         82.91         5.59 o
  10  -3   5         64.48         69.09         4.91 o
  11  -3   5        198.82        166.39         4.98 o
  12  -3   5          0.09         -2.51         5.29 o
  13  -3   5          2.15         -2.81         6.40 o
  14  -3   5          1.74          7.39         5.27 o
 -12  -2   5         34.04         29.82         6.28 o
 -11  -2   5         14.45         18.93         6.65 o
 -10  -2   5         12.35         18.28         4.66 o
  -9  -2   5         13.24         12.07         5.07 o
  -8  -2   5        282.55        296.14        19.17 o
  -7  -2   5        221.22        219.14        14.56 o
  -6  -2   5         42.11         52.16         5.55 o
  -5  -2   5          4.29         11.54         5.06 o
  -4  -2   5        485.00        489.40        65.87 o
  -3  -2   5        441.37        426.48        28.04 o
  -2  -2   5          0.10          7.90         5.67 o
  -1  -2   5        430.13        362.51        28.66 o
   0  -2   5          4.17          3.86         5.82 o
   1  -2   5         18.86         21.68         5.95 o
   2  -2   5          9.54          8.69         5.22 o
   3  -2   5        466.52        427.06        13.50 o
   4  -2   5       1207.89       1143.92        20.47 o
   5  -2   5        249.07        284.15         5.71 o
   6  -2   5          2.72          3.90         3.75 o
   7  -2   5         15.40         17.57         4.83 o
   8  -2   5          5.11          2.02         5.77 o
   9  -2   5          3.70         14.45         5.87 o
  10  -2   5          1.21          4.79         5.23 o
  11  -2   5        138.85        133.77         4.93 o
  12  -2   5         40.23         48.58         6.40 o
  13  -2   5          0.17         -4.49         4.86 o
  14  -2   5          1.83          1.15         5.82 o
  15  -2   5          3.97          1.11         6.35 o
 -12  -1   5          0.75          2.72         6.12 o
 -11  -1   5          7.85          9.49         5.75 o
 -10  -1   5         59.38         62.71         7.72 o
  -9  -1   5         24.91         27.80         8.61 o
  -8  -1   5          7.56         14.05         5.97 o
  -7  -1   5          4.62         -3.18         5.30 o
  -6  -1   5         18.88         18.36         5.34 o
  -5  -1   5         16.16         16.03         5.40 o
  -4  -1   5        362.68        407.67        37.69 o
  -3  -1   5        130.02        123.34         5.47 o
  -2  -1   5        249.04        241.47        17.40 o
  -1  -1   5        107.69         94.63        10.08 o
   0  -1   5         34.99         30.19         6.08 o
   1  -1   5        978.89        791.33        21.30 o
   2  -1   5       6862.87       6740.44       214.47 o
   3  -1   5        113.50        147.21         6.53 o
   4  -1   5        177.19        213.92         6.05 o
   5  -1   5         68.68         56.98         4.34 o
   6  -1   5          6.41         11.61         4.49 o
   7  -1   5          0.13          1.06         3.22 o
   8  -1   5         28.85         35.18         5.00 o
   9  -1   5        585.30        566.41        16.80 o
  10  -1   5        920.76        861.83         8.24 o
  11  -1   5         16.80         16.10         5.40 o
  12  -1   5         26.57         33.73         7.22 o
  13  -1   5         12.61         20.74         4.93 o
  14  -1   5         39.75         38.07         5.23 o
  15  -1   5         14.32         20.72         5.58 o
 -12   0   5          8.03          5.35         5.47 o
 -11   0   5          1.37          6.14         5.68 o
 -10   0   5          0.08         -4.47         6.23 o
  -9   0   5         23.98         13.21         5.51 o
  -8   0   5         69.21         73.47         7.88 o
  -7   0   5          0.04         -4.86         5.80 o
  -6   0   5          0.03          6.17         5.30 o
  -5   0   5         80.87         78.13         8.39 o
  -4   0   5        641.08        783.09        71.93 o
  -3   0   5        233.17        247.84        15.79 o
  -2   0   5        428.29        441.53        31.42 o
  -1   0   5        252.73        218.94        22.20 o
   0   0   5          8.82          1.28         6.59 o
   1   0   5        411.64        333.37        14.51 o
   2   0   5       1814.58       1883.18        34.83 o
   3   0   5        289.70        310.94         7.45 o
   4   0   5         53.23         56.27         5.06 o
   5   0   5         81.14         87.12         4.27 o
   6   0   5         27.89         27.64         4.63 o
   7   0   5         79.13         94.81         4.52 o
   8   0   5         14.81         29.93         4.79 o
   9   0   5         73.32         76.61         5.98 o
  10   0   5         15.67         18.15         5.76 o
  11   0   5          9.98          8.91         4.42 o
  12   0   5         11.73         20.96         4.51 o
  13   0   5         11.33         12.01         4.63 o
  14   0   5         10.14          9.57         6.17 o
  15   0   5          0.05          6.09         6.82 o
 -12   1   5          7.23         15.68         6.17 o
 -11   1   5          1.23          5.19         5.97 o
 -10   1   5         10.07         13.67         5.51 o
  -9   1   5          6.99          3.14         5.88 o
  -8   1   5         49.41         64.06         5.37 o
  -7   1   5         63.28         50.63         6.25 o
  -6   1   5        143.89        163.62         5.79 o
  -5   1   5          8.02          9.25         5.47 o
  -4   1   5       2980.54       3329.47       215.81 o
  -3   1   5        861.34        742.07        60.38 o
  -2   1   5          7.49         11.99         4.80 o
  -1   1   5        182.38        170.34        15.40 o
   0   1   5         65.51         56.49         7.07 o
   1   1   5        146.13        107.45         7.95 o
   2   1   5      30818.88      30692.43       661.62 o
   3   1   5       1589.01       1433.46        60.35 o
   4   1   5       1076.34       1131.01        13.70 o
   5   1   5        253.50        284.14        10.53 o
   6   1   5       3487.95       3857.04        33.40 o
   7   1   5          1.75         -1.81         4.99 o
   8   1   5        139.68        117.66         5.43 o
   9   1   5          1.47         16.10         4.79 o
  10   1   5         95.59         88.65         4.63 o
  11   1   5         26.43         19.13         4.96 o
  12   1   5         20.27         12.52         4.66 o
  13   1   5          4.99          7.58         5.23 o
  14   1   5         65.29         53.70         5.27 o
  15   1   5          6.32         16.13         5.86 o
 -12   2   5          3.77          6.15         6.30 o
 -11   2   5          4.36         -5.97         5.97 o
 -10   2   5         45.79         43.41         6.76 o
  -9   2   5          7.33         10.70         5.62 o
  -8   2   5          1.24         12.72         7.57 o
  -7   2   5          0.55          6.08         5.44 o
  -6   2   5          0.90         -1.20         7.73 o
  -5   2   5         95.26         76.45        12.96 o
  -4   2   5       4449.50       4471.65       475.68 o
  -3   2   5        101.61        106.04         9.27 o
  -2   2   5       1301.34       1407.17        81.57 o
  -1   2   5          5.40         13.80         5.82 o
   0   2   5         70.97         50.62        16.73 o
   1   2   5        683.23        521.38        28.27 o
   2   2   5      30698.31      29593.32      1261.35 o
   3   2   5        283.40        270.53         7.24 o
   4   2   5       2233.13       2712.99        24.98 o
   5   2   5         93.68        110.25         5.45 o
   6   2   5        440.75        449.01         6.02 o
   7   2   5        172.71        181.19         6.47 o
   8   2   5        887.47        974.20        13.51 o
   9   2   5          3.43          4.04         4.33 o
  10   2   5         21.21         20.41         5.00 o
  11   2   5         11.03          9.89         4.33 o
  12   2   5         32.75         31.45         4.35 o
  13   2   5          0.89          5.67         6.67 o
  14   2   5         14.15          7.60         5.52 o
  15   2   5          1.17          6.52         4.83 o
 -12   3   5          0.34          7.45         6.21 o
 -11   3   5          0.11         14.30         7.62 o
 -10   3   5          4.19         24.59         7.84 o
  -9   3   5          3.83          3.67         4.92 o
  -8   3   5          1.34          5.66         8.12 o
  -7   3   5        106.98        104.56         6.90 o
  -6   3   5          8.33          4.07         4.49 o
  -5   3   5          0.88          6.05         5.04 o
  -4   3   5         50.86         60.15         6.36 o
  -3   3   5        235.14        235.14        15.12 o
  -2   3   5        201.04        215.05        14.76 o
  -1   3   5         24.27         29.05         5.97 o
   0   3   5         16.26         18.60         6.62 o
   1   3   5       2361.90       1992.28       138.14 o
   2   3   5       5887.93       5676.96       331.25 o
   3   3   5          9.75         14.04         5.86 o
   4   3   5       1423.58       1444.49        26.38 o
   5   3   5         20.75         19.75         4.56 o
   6   3   5         41.48         50.96         4.71 o
   7   3   5        138.08        145.34         6.40 o
   8   3   5        103.30         95.61         5.29 o
   9   3   5         15.21         13.54         5.46 o
  10   3   5         14.39         14.05         4.19 o
  11   3   5          4.89          7.62         4.40 o
  12   3   5          7.24          9.06         5.09 o
  13   3   5         21.12         13.20         6.04 o
  14   3   5          9.72         21.50         6.44 o
  15   3   5          1.92          2.26         5.97 o
 -12   4   5          0.02          4.17         6.27 o
 -11   4   5          1.14         11.38         7.08 o
 -10   4   5          6.69          7.33         5.03 o
  -9   4   5          4.40         -3.83         6.27 o
  -8   4   5        157.15        138.83         6.94 o
  -7   4   5         35.53         35.26         4.84 o
  -6   4   5        360.82        401.37        24.33 o
  -5   4   5         21.67         25.50         6.04 o
  -4   4   5         33.20         36.35         5.30 o
  -3   4   5          3.19          5.42         6.04 o
  -2   4   5        853.90        939.28        65.65 o
  -1   4   5        181.53        176.20        14.84 o
   0   4   5          4.24          6.86         6.13 o
   1   4   5        142.17        128.11         9.92 o
   2   4   5        163.61        169.64        12.55 o
   3   4   5         31.78         27.26         6.75 o
   4   4   5         20.22         34.00         5.36 o
   5   4   5          0.63          1.39         5.51 o
   6   4   5        802.98        926.47        40.51 o
   7   4   5          1.33          5.77         4.76 o
   8   4   5        241.54        236.65         6.40 o
   9   4   5         15.52         12.90         5.51 o
  10   4   5         43.08         46.52         5.76 o
  11   4   5          0.11          7.75         5.77 o
  12   4   5          3.67          3.00         5.89 o
  13   4   5         10.28         14.12         7.51 o
  14   4   5          8.31         13.06         5.49 o
  15   4   5          2.13          1.38         5.23 o
 -11   5   5          0.24          1.22         5.84 o
 -10   5   5          1.11          2.33         6.75 o
  -9   5   5         45.13         40.92         5.70 o
  -8   5   5        299.30        303.71        16.55 o
  -7   5   5        410.27        397.15        25.52 o
  -6   5   5         46.66         39.83         5.30 o
  -5   5   5          0.13         -0.71         5.97 o
  -4   5   5         13.50         12.01         5.98 o
  -3   5   5        202.18        202.29         9.49 o
  -2   5   5        170.89        177.54        12.80 o
  -1   5   5          0.99         -3.30         6.14 o
   0   5   5         71.26         67.58         6.33 o
   1   5   5          2.53         -0.41         6.84 o
   2   5   5        837.34        803.12        48.22 o
   3   5   5        179.91        152.75         7.19 o
   4   5   5        854.42        881.41        10.79 o
   5   5   5        170.03        187.65         6.81 o
   6   5   5          6.93          3.95         5.40 o
   7   5   5          9.68         12.09         5.28 o
   8   5   5        234.79        249.84         6.94 o
   9   5   5        448.06        371.61        13.85 o
  10   5   5         71.52         82.96         5.87 o
  11   5   5          0.38          3.39         4.40 o
  12   5   5        308.46        269.94        10.85 o
  13   5   5         34.13         32.61         5.28 o
  14   5   5         29.20         30.50         5.06 o
  15   5   5          3.40          5.37         5.86 o
 -11   6   5          7.96          9.48         4.98 o
 -10   6   5          2.82         -2.55         6.79 o
  -9   6   5         16.12         14.61         4.62 o
  -8   6   5          0.24         10.25         9.22 o
  -7   6   5        231.72        208.73         6.15 o
  -6   6   5        245.69        265.44        13.96 o
  -5   6   5         69.70         63.27         7.84 o
  -4   6   5          2.84          6.39         5.52 o
  -3   6   5         12.50         12.40         5.56 o
  -2   6   5          1.00          9.08         5.27 o
  -1   6   5        116.65        124.77        10.19 o
   0   6   5         13.51          4.07         6.81 o
   1   6   5        710.72        575.33        14.25 o
   2   6   5       3502.61       3463.10       196.80 o
   3   6   5          1.35          2.43         5.63 o
   4   6   5         39.19         39.25         5.65 o
   5   6   5        134.48        115.42         6.23 o
   6   6   5        273.73        250.51        12.44 o
   7   6   5        134.19        112.78         5.87 o
   8   6   5          2.33         -2.01         5.50 o
   9   6   5        102.61        115.08         6.02 o
  10   6   5        732.96        661.99        27.90 o
  11   6   5        488.92        490.29         7.10 o
  12   6   5          4.34          5.36         5.31 o
  13   6   5          7.04         10.47         6.35 o
  14   6   5          0.31          7.47         5.46 o
  15   6   5          4.96          3.84         6.93 o
 -11   7   5          4.96          5.40         5.07 o
 -10   7   5          4.12          2.52         4.58 o
  -9   7   5         16.35         12.24         5.37 o
  -8   7   5         67.25         70.31         7.89 o
  -7   7   5         16.32         10.69         5.10 o
  -6   7   5          6.89         16.68         6.20 o
  -5   7   5        211.72        220.27        15.85 o
  -4   7   5          1.41          4.87         4.81 o
  -3   7   5          3.59          7.12         5.60 o
  -2   7   5          8.46          9.06         6.14 o
  -1   7   5          7.62          9.59         6.06 o
   0   7   5         69.36         62.23         7.06 o
   1   7   5          9.29          9.50         7.25 o
   2   7   5        186.31        171.35         8.16 o
   3   7   5        254.24        231.90        16.02 o
   4   7   5         12.31         16.38         6.90 o
   5   7   5        988.73       1024.92        14.58 o
   6   7   5        387.17        415.41         7.39 o
   7   7   5          9.76         13.17         4.93 o
   8   7   5        199.47        179.56         9.69 o
   9   7   5         22.00         22.34         4.35 o
  10   7   5          7.74          8.08         4.56 o
  11   7   5         44.96         54.58         6.31 o
  12   7   5          5.76         14.02         5.76 o
  13   7   5          3.86          4.67         6.51 o
  14   7   5          3.17          2.14         4.67 o
  15   7   5          0.36          4.55         5.89 o
 -10   8   5          0.62          4.69         5.02 o
  -9   8   5         12.28         11.27         6.16 o
  -8   8   5          3.58          0.30         4.71 o
  -7   8   5         70.34         74.59         7.75 o
  -6   8   5        134.32        131.63         7.37 o
  -5   8   5          8.02          6.84         6.26 o
  -4   8   5         14.45         16.85         5.36 o
  -3   8   5        160.15        159.96        12.31 o
  -2   8   5        135.64        141.93        11.60 o
  -1   8   5          9.05         14.92         6.93 o
   0   8   5         33.94         36.09         6.88 o
   1   8   5         50.64         54.55         7.67 o
   2   8   5        212.92        196.45         9.62 o
   3   8   5        547.84        535.25        14.73 o
   4   8   5         69.22         61.89         7.80 o
   5   8   5        397.71        408.27        14.79 o
   6   8   5         64.03         49.50         6.25 o
   7   8   5         61.06         68.74         5.33 o
   8   8   5        144.17        179.71         9.70 o
   9   8   5         34.92         43.74         6.01 o
  10   8   5        100.75         99.29         6.39 o
  11   8   5         75.34         87.02         4.72 o
  12   8   5          0.13          3.44         5.39 o
  13   8   5         35.83         48.43         6.60 o
  14   8   5          1.62          6.93         6.82 o
  15   8   5          2.36          3.55         5.51 o
 -10   9   5          2.15          7.11         5.73 o
  -9   9   5          7.99         14.89         6.09 o
  -8   9   5          0.67         -2.46         4.92 o
  -7   9   5          0.43          3.31         5.02 o
  -6   9   5         23.60         25.68         4.86 o
  -5   9   5         19.72         22.20         5.32 o
  -4   9   5         87.58         76.54         5.71 o
  -3   9   5         15.86         12.98         5.31 o
  -2   9   5          5.73         13.52         5.77 o
  -1   9   5        223.84        213.08        10.87 o
   0   9   5          0.43          2.99         6.65 o
   1   9   5        943.52        892.77        31.23 o
   2   9   5          6.14          2.62         8.27 o
   3   9   5         29.32         30.93         9.11 o
   4   9   5        332.63        328.60        22.07 o
   5   9   5        222.47        200.47        11.96 o
   6   9   5         82.38         83.37         8.11 o
   7   9   5         35.44         43.72         5.45 o
   8   9   5        141.07        138.91         6.53 o
   9   9   5        513.56        522.26         8.08 o
  10   9   5         24.26         31.62         5.38 o
  11   9   5         57.85         66.26         6.23 o
  12   9   5         36.57         24.32         6.60 o
  13   9   5         28.68         29.95         5.72 o
  14   9   5          7.41         12.04         6.93 o
  -9  10   5          6.18         13.12         5.49 o
  -8  10   5          7.10          6.87         5.41 o
  -7  10   5          2.88          5.03         5.02 o
  -6  10   5          0.15          1.88         5.70 o
  -5  10   5          6.89          6.20         5.56 o
  -4  10   5          2.52         15.61         5.45 o
  -3  10   5         31.89         32.21         5.40 o
  -2  10   5          4.67          5.02         5.71 o
  -1  10   5         53.42         52.22         5.54 o
   0  10   5          2.76          7.16         8.59 o
   1  10   5         43.50         36.62         8.43 o
   2  10   5         41.80         51.55         8.37 o
   3  10   5         41.73         53.49         8.49 o
   4  10   5          9.12         12.15         8.29 o
   5  10   5        141.82        146.76         9.61 o
   6  10   5        126.14        128.29         6.52 o
   7  10   5         91.78         89.03         5.76 o
   8  10   5         66.88         57.35         6.38 o
   9  10   5         91.53         75.76         5.65 o
  10  10   5         51.01         55.87         6.28 o
  11  10   5          0.20         -1.64         5.45 o
  12  10   5          8.98         15.70         5.65 o
  13  10   5          9.59         13.39         4.15 o
  14  10   5         15.75         14.65         5.61 o
  -8  11   5          5.61         10.77         6.26 o
  -7  11   5         10.15         11.04         6.07 o
  -6  11   5          0.01          4.52         5.16 o
  -5  11   5         75.14         83.14         6.42 o
  -4  11   5          0.10          2.65         4.97 o
  -3  11   5         16.14         14.52         5.61 o
  -2  11   5         29.18         30.40         5.23 o
  -1  11   5         55.48         59.14         6.92 o
   0  11   5          0.13         -3.55         8.07 o
   1  11   5        172.15        165.48         8.93 o
   2  11   5         28.40         41.64         8.27 o
   3  11   5         60.98         63.14         8.39 o
   4  11   5          7.80          9.12         8.00 o
   5  11   5         57.66         55.54         8.29 o
   6  11   5         47.43         40.77         6.72 o
   7  11   5         22.14         18.78         6.76 o
   8  11   5          3.45         -0.60         5.25 o
   9  11   5          0.48          1.03         4.31 o
  10  11   5          0.24          0.29         4.78 o
  11  11   5          0.45         -1.55         5.54 o
  12  11   5          1.14         -3.45         5.85 o
  13  11   5          0.47          1.15         5.01 o
  14  11   5          0.02         14.46        12.55 o
  -7  12   5          9.94         12.97         6.46 o
  -6  12   5          1.59          3.88         5.43 o
  -5  12   5          8.88          1.78         6.07 o
  -4  12   5         18.53         15.74         5.43 o
  -3  12   5        111.81        117.23        10.79 o
  -2  12   5          0.38          4.43         4.96 o
  -1  12   5         26.88         28.57         5.67 o
   0  12   5         12.17          5.63         7.79 o
   1  12   5         72.51         76.45         8.27 o
   2  12   5         32.64         36.86         8.09 o
   3  12   5         23.46         24.47         7.88 o
   4  12   5         74.19         65.07         7.91 o
   5  12   5         53.53         44.90         7.91 o
   6  12   5          0.01         -4.79         6.20 o
   7  12   5         68.62         57.68         6.26 o
   8  12   5         67.52         71.70         5.99 o
   9  12   5         65.00         58.80         5.37 o
  10  12   5          3.64          6.21         5.01 o
  11  12   5         13.12         10.01         4.79 o
  12  12   5          0.27          2.60         4.73 o
  13  12   5          0.56          2.88         5.23 o
  -6  13   5          0.62          1.00         6.46 o
  -5  13   5         11.34          9.41         6.46 o
  -4  13   5          7.94          8.97         6.24 o
  -3  13   5          6.16         12.84         6.65 o
  -2  13   5        190.32        201.86        16.66 o
  -1  13   5        133.97        151.95         8.54 o
   0  13   5          0.08         11.91         7.90 o
   1  13   5         37.22         33.76         8.46 o
   2  13   5         13.66         24.27         8.48 o
   3  13   5          1.15          8.69         8.37 o
   4  13   5          1.49          6.40         7.99 o
   5  13   5         68.17         69.57         8.37 o
   6  13   5         13.85         14.60         7.90 o
   7  13   5          0.19         -1.46         7.35 o
   8  13   5          7.65         10.50         7.52 o
   9  13   5          0.85         -1.88         6.21 o
  10  13   5          7.29         10.33         6.07 o
  11  13   5         27.18         20.11         6.13 o
  12  13   5         13.62          9.93         6.32 o
  -5  14   5          6.89          2.05         6.65 o
  -4  14   5          7.55          9.07         5.95 o
  -3  14   5          0.74          3.61         7.42 o
  -2  14   5         25.75         19.70         6.82 o
  -1  14   5          0.89          5.24         8.59 o
   0  14   5         13.19         15.91         6.68 o
   1  14   5         19.27         19.05         8.39 o
   2  14   5          2.41          4.42         8.39 o
   3  14   5         17.37         24.42         8.09 o
   4  14   5         81.80         81.15         8.48 o
   5  14   5          0.06          4.77         8.10 o
   6  14   5         95.59         78.39         6.96 o
   7  14   5          5.02         15.39         8.19 o
   8  14   5          2.29          1.27         9.40 o
   9  14   5          2.18         -1.89         5.53 o
  10  14   5          1.24          0.05         5.67 o
  11  14   5          0.11          3.41         6.49 o
  -4  15   5          0.83          0.65         6.67 o
  -3  15   5          1.66         15.20         8.82 o
  -2  15   5         11.32          8.07         9.55 o
  -1  15   5          3.48          8.23         8.46 o
   0  15   5          3.03         -2.89         6.81 o
   1  15   5         37.71         38.30         8.67 o
   2  15   5          7.07         11.71         6.80 o
   3  15   5          0.00         -0.01         8.18 o
   4  15   5          5.81         11.82         8.19 o
   5  15   5          0.30          1.01         8.19 o
   6  15   5          0.08          9.11         8.39 o
   7  15   5          5.86          3.14         8.29 o
   8  15   5          0.28          6.14         8.49 o
   9  15   5          0.04          3.16         7.62 o
  10  15   5          0.05          4.37         7.14 o
  -2  16   5          1.44          6.51         9.04 o
  -1  16   5          0.36          5.23         8.76 o
   0  16   5          0.03          4.99        14.18 o
   1  16   5          0.15         10.73         8.48 o
   2  16   5         17.20         42.12         8.59 o
   3  16   5         13.07         23.75         8.87 o
   4  16   5          0.12          6.53         8.58 o
   5  16   5          1.53          5.38         9.41 o
   6  16   5          0.11         12.73         8.77 o
   7  16   5          3.88         10.91         7.26 o
   8  16   5          1.35          7.13         8.97 o
   9  16   5         21.10         15.00        13.09 o
   1  17   5          5.95          9.13        13.09 o
   2  17   5          1.11          2.72         7.42 o
   3  17   5          0.62          2.64         9.06 o
   4  17   5          0.01          4.00         9.06 o
   5  17   5          9.06          5.04         7.57 o
   6  17   5          0.17         10.77         9.26 o
  -3 -14   6         10.06          8.86         5.82 o
  -2 -14   6         17.18         35.83         6.78 o
  -1 -14   6          1.82          2.54         6.85 o
   0 -14   6         26.55         58.76         8.39 o
   1 -14   6          0.33         10.87         6.53 o
   2 -14   6          1.86          3.61         7.24 o
   3 -14   6          5.47          6.75         5.55 o
  -5 -13   6          5.30          2.38         7.45 o
  -4 -13   6          4.35         13.68         6.42 o
  -3 -13   6          1.00          4.98         6.32 o
  -2 -13   6          0.01          1.28         5.64 o
  -1 -13   6          0.08          2.81         6.10 o
   0 -13   6         35.63         54.55         5.10 o
   1 -13   6          1.09          3.75         6.16 o
   2 -13   6          4.64         16.77         6.18 o
   3 -13   6          6.64          7.54         6.30 o
   4 -13   6          5.88         15.95         6.59 o
   5 -13   6          0.56          1.34         5.90 o
  -7 -12   6          6.55          8.81        11.08 o
  -6 -12   6          0.02          5.70         7.01 o
  -5 -12   6          1.21          5.66         6.28 o
  -4 -12   6          5.50         10.93         5.99 o
  -3 -12   6         10.46          6.33         4.90 o
  -2 -12   6          0.60          9.24         5.35 o
  -1 -12   6          7.38          9.96         5.38 o
   0 -12   6         28.71         45.83         6.42 o
   1 -12   6          0.01          4.64         5.20 o
   2 -12   6          5.14          0.64         4.82 o
   3 -12   6          7.17         -5.45         5.45 o
   4 -12   6          1.51          2.31         5.35 o
   5 -12   6          1.02          3.89         5.44 o
   6 -12   6         37.04         52.77         7.50 o
   7 -12   6         16.70         28.59         7.43 o
  -8 -11   6          1.48          6.07         6.46 o
  -7 -11   6          0.51         -2.99         6.35 o
  -6 -11   6          0.05         -3.75         6.17 o
  -5 -11   6          3.54         13.00         8.34 o
  -4 -11   6          0.57          6.25         5.19 o
  -3 -11   6         20.99         19.03         4.80 o
  -2 -11   6          0.40         -0.82         4.64 o
  -1 -11   6          0.28          5.48         5.05 o
   0 -11   6          4.97         10.23         4.66 o
   1 -11   6          2.23         -0.84         4.60 o
   2 -11   6          0.32          1.89         5.04 o
   3 -11   6         32.40         31.62         4.79 o
   4 -11   6         16.87         11.18         4.73 o
   5 -11   6         20.92         25.14         4.80 o
   6 -11   6          1.84         14.00         4.77 o
   7 -11   6          1.64         13.67         6.00 o
   8 -11   6         22.90         12.32         7.13 o
   9 -11   6          1.36          9.47         7.55 o
  -9 -10   6          4.33          3.01         6.57 o
  -8 -10   6          0.68          5.09         9.20 o
  -7 -10   6          5.35          2.92         6.26 o
  -6 -10   6         22.23         33.95         8.90 o
  -5 -10   6          0.07         -0.14         5.79 o
  -4 -10   6          0.01          9.07         5.89 o
  -3 -10   6         59.15         59.74         5.41 o
  -2 -10   6         44.60         47.58         5.11 o
  -1 -10   6         76.70         69.77         5.37 o
   0 -10   6         34.59         24.06         4.73 o
   1 -10   6         69.66         60.82         5.31 o
   2 -10   6          7.24         13.64         6.46 o
   3 -10   6          2.02         11.26         4.56 o
   4 -10   6          9.82          4.48         4.93 o
   5 -10   6          0.45          4.40         5.50 o
   6 -10   6          0.05         -1.20         5.06 o
   7 -10   6          4.09          1.37         5.54 o
   8 -10   6          0.35          7.16         5.82 o
   9 -10   6          3.44         11.67         6.95 o
  10 -10   6          0.72          7.02         6.49 o
  -9  -9   6          2.26          6.41         6.98 o
  -8  -9   6          0.45         -5.66         8.65 o
  -7  -9   6          7.27         13.43         5.35 o
  -6  -9   6         10.40         20.74         6.94 o
  -5  -9   6        454.05        428.81        27.78 o
  -4  -9   6         27.92         45.02         4.55 o
  -3  -9   6         76.33         63.36         5.46 o
  -2  -9   6         66.75         73.50         6.97 o
  -1  -9   6        124.86        113.20         5.32 o
   0  -9   6         43.17         45.08         6.40 o
   1  -9   6         23.13         31.72         4.53 o
   2  -9   6         45.15         45.55         4.71 o
   3  -9   6         46.56         39.01         5.09 o
   4  -9   6         62.60         91.27         7.53 o
   5  -9   6        134.44        115.87         6.26 o
   6  -9   6          1.99         11.61         4.87 o
   7  -9   6         16.21         10.46         5.58 o
   8  -9   6          5.93          2.61         7.87 o
   9  -9   6          1.11          0.43         4.72 o
  10  -9   6          0.04          6.82         7.07 o
  11  -9   6          2.28         -1.16         6.34 o
 -10  -8   6          6.32          9.81         6.21 o
  -9  -8   6         11.29         13.00         5.37 o
  -8  -8   6         13.62         12.72         5.93 o
  -7  -8   6          0.25         -2.87         4.69 o
  -6  -8   6         67.95         73.65         5.74 o
  -5  -8   6          5.72          8.12         5.19 o
  -4  -8   6          0.00          5.44         4.58 o
  -3  -8   6          0.00          1.17         5.35 o
  -2  -8   6         99.07         98.92         5.52 o
  -1  -8   6         14.05         11.87         4.45 o
   0  -8   6        956.67        970.81        47.32 o
   1  -8   6          1.78          4.30         5.83 o
   2  -8   6       1327.17       1428.20        71.10 o
   3  -8   6       1057.14        944.35        40.59 o
   4  -8   6         19.37         33.93         5.00 o
   5  -8   6         34.68         36.95         5.57 o
   6  -8   6          0.21          3.87         4.77 o
   7  -8   6         57.56         76.66         5.05 o
   8  -8   6         45.30         42.38         6.45 o
   9  -8   6          4.51         13.48        10.25 o
  10  -8   6         10.70         12.85         5.28 o
  11  -8   6          1.42          2.25         6.51 o
  12  -8   6          0.63          0.55        12.55 o
 -11  -7   6          6.40          9.32         7.54 o
 -10  -7   6          0.13         15.66         6.91 o
  -9  -7   6          9.48         16.83         6.58 o
  -8  -7   6          0.28          3.46         5.57 o
  -7  -7   6         17.84         20.76         7.64 o
  -6  -7   6          0.00          3.60         6.33 o
  -5  -7   6          0.06         -4.42         7.28 o
  -4  -7   6         33.89         28.28         5.75 o
  -3  -7   6          3.78         14.25         5.05 o
  -2  -7   6        252.03        230.55         7.30 o
  -1  -7   6        482.41        407.50        19.37 o
   0  -7   6        940.76        923.78        50.28 o
   1  -7   6         48.51         54.30         5.03 o
   2  -7   6          4.23          3.49         5.00 o
   3  -7   6         24.52         21.94         4.91 o
   4  -7   6         32.69         42.17         4.81 o
   5  -7   6         11.79         14.32         4.09 o
   6  -7   6         39.95         50.30         4.19 o
   7  -7   6         16.71         28.00         5.83 o
   8  -7   6         16.35         19.37         4.40 o
   9  -7   6          1.91          7.27         5.36 o
  10  -7   6         32.34         30.32         6.05 o
  11  -7   6          8.45         11.55         5.68 o
  12  -7   6          0.42          6.10         6.04 o
 -11  -6   6          1.26          7.14         6.10 o
 -10  -6   6          3.46          6.04         5.97 o
  -9  -6   6          5.83          9.55        10.09 o
  -8  -6   6         11.66         13.63         4.47 o
  -7  -6   6          4.90         11.30         4.39 o
  -6  -6   6         34.32         32.50         5.58 o
  -5  -6   6        558.82        508.96        55.16 o
  -4  -6   6         38.72         53.41         5.27 o
  -3  -6   6         37.06         35.47         5.21 o
  -2  -6   6          2.91          3.90         4.51 o
  -1  -6   6         22.43         25.43         5.34 o
   0  -6   6         12.66          8.84         4.89 o
   1  -6   6          3.30         -3.23         5.40 o
   2  -6   6         29.04         35.81         4.43 o
   3  -6   6        292.61        257.99        12.13 o
   4  -6   6         47.96         65.26         4.94 o
   5  -6   6         74.52         71.97         4.56 o
   6  -6   6          8.21          0.40         5.19 o
   7  -6   6         24.70         14.78         4.68 o
   8  -6   6        117.86         92.54         5.83 o
   9  -6   6          2.00          8.99         5.92 o
  10  -6   6          6.75          5.59         5.12 o
  11  -6   6         12.37         13.19         4.85 o
  12  -6   6          1.14         -1.95         5.78 o
  13  -6   6          0.28          4.53         7.13 o
 -11  -5   6          1.17          9.86         5.32 o
 -10  -5   6          6.92          7.93         5.27 o
  -9  -5   6         20.33         14.81         4.62 o
  -8  -5   6         48.03         52.57         5.90 o
  -7  -5   6        292.42        270.45        24.97 o
  -6  -5   6         41.92         57.67         8.46 o
  -5  -5   6         99.63        112.35         5.87 o
  -4  -5   6        161.06        174.95         7.05 o
  -3  -5   6         74.07         67.75         5.49 o
  -2  -5   6        153.47        148.08         7.71 o
  -1  -5   6        279.77        278.29        12.87 o
   0  -5   6          3.68         -0.56         4.48 o
   1  -5   6          4.49         10.07         5.36 o
   2  -5   6         45.13         49.26         4.99 o
   3  -5   6         19.42         18.30         5.73 o
   4  -5   6          4.35          8.09         4.43 o
   5  -5   6          7.57          8.47         4.66 o
   6  -5   6        350.61        358.84        17.01 o
   7  -5   6       1834.51       1744.06        42.02 o
   8  -5   6         68.32         80.41         9.17 o
   9  -5   6          0.72          5.00         5.29 o
  10  -5   6        126.82        108.79        14.02 o
  11  -5   6          2.44          5.70         5.49 o
  12  -5   6          2.88          5.17         5.66 o
  13  -5   6          1.45         -1.57         4.83 o
 -12  -4   6          2.57         10.64        13.36 o
 -11  -4   6         14.25         17.29         6.17 o
 -10  -4   6          8.99         16.05         5.24 o
  -9  -4   6          9.82         15.69         5.00 o
  -8  -4   6         13.57         13.16         5.48 o
  -7  -4   6        165.71        157.57         9.79 o
  -6  -4   6        149.24        158.22        19.34 o
  -5  -4   6        157.78        154.84        14.23 o
  -4  -4   6         14.84         24.44         5.32 o
  -3  -4   6        285.50        225.09        14.76 o
  -2  -4   6         10.31         12.62         6.02 o
  -1  -4   6        305.00        276.41        17.83 o
   0  -4   6        466.62        498.26        30.79 o
   1  -4   6        697.67        685.06        29.16 o
   2  -4   6         25.52         30.27         5.49 o
   3  -4   6        879.55        736.33        12.36 o
   4  -4   6        469.61        520.56        15.87 o
   5  -4   6         15.69         12.03         5.25 o
   6  -4   6        202.13        205.54         8.94 o
   7  -4   6        113.44        117.49         4.99 o
   8  -4   6        149.01        174.77         5.86 o
   9  -4   6         22.49         29.47         5.65 o
  10  -4   6         34.71         27.57         5.59 o
  11  -4   6         80.97         68.74         5.07 o
  12  -4   6          2.80          1.23         4.47 o
  13  -4   6         29.99         42.48         5.86 o
  14  -4   6          3.65         -2.57         7.14 o
 -12  -3   6          0.22          0.83         5.18 o
 -11  -3   6          0.26         -3.31         6.96 o
 -10  -3   6          0.00          8.00         5.71 o
  -9  -3   6         21.28         27.63         4.65 o
  -8  -3   6         32.67         34.61         6.61 o
  -7  -3   6         18.95         14.10         6.30 o
  -6  -3   6         20.45         26.10         6.47 o
  -5  -3   6         55.19         48.89         8.32 o
  -4  -3   6         90.19         91.16         8.70 o
  -3  -3   6         56.56         59.82         5.14 o
  -2  -3   6        503.67        551.79        34.72 o
  -1  -3   6        809.69        749.54        41.45 o
   0  -3   6        295.07        317.80        13.19 o
   1  -3   6       1725.81       1556.70        53.77 o
   2  -3   6       2438.58       2520.11        53.28 o
   3  -3   6        744.97        769.87        27.57 o
   4  -3   6         19.48         28.53         4.32 o
   5  -3   6        260.46        242.76         5.14 o
   6  -3   6         95.29         96.71         4.77 o
   7  -3   6          8.60          3.12         4.41 o
   8  -3   6        141.09        156.79         5.55 o
   9  -3   6         13.14         21.06         5.26 o
  10  -3   6        347.20        355.78        10.44 o
  11  -3   6        228.77        209.23         9.84 o
  12  -3   6          5.67          5.18         6.24 o
  13  -3   6          0.00          5.13         5.84 o
  14  -3   6          1.42          7.69         6.93 o
 -12  -2   6          8.87         14.09         5.73 o
 -11  -2   6          0.01          1.84         5.97 o
 -10  -2   6          0.06         -2.36         5.10 o
  -9  -2   6          4.23         -0.35         5.65 o
  -8  -2   6         62.76         68.67         7.31 o
  -7  -2   6         12.87         18.34         4.92 o
  -6  -2   6         22.59         25.54         6.27 o
  -5  -2   6        177.71        164.62        13.60 o
  -4  -2   6          0.90          8.39         6.74 o
  -3  -2   6         10.51          9.52         4.84 o
  -2  -2   6         41.88         48.62         5.20 o
  -1  -2   6          0.59          1.73         4.71 o
   0  -2   6        724.13        718.44        33.38 o
   1  -2   6         42.95         37.90         5.83 o
   2  -2   6        251.90        265.92        10.24 o
   3  -2   6         42.27         43.59         5.59 o
   4  -2   6         26.28         43.96         4.51 o
   5  -2   6       2983.81       3067.80        53.07 o
   6  -2   6         58.22         59.88         4.01 o
   7  -2   6         45.45         32.85         4.06 o
   8  -2   6         67.88         73.14         5.27 o
   9  -2   6          2.13          8.50         4.25 o
  10  -2   6        337.47        334.06        10.40 o
  11  -2   6          4.52          6.98         6.71 o
  12  -2   6         13.53         15.60         4.82 o
  13  -2   6          8.97         18.33         5.61 o
  14  -2   6          0.53          2.36         5.26 o
  15  -2   6          0.01          4.50         6.25 o
 -12  -1   6          1.78          4.57         6.21 o
 -11  -1   6          3.59          9.42         5.32 o
 -10  -1   6          3.28          1.09         6.49 o
  -9  -1   6          0.81          3.93         5.57 o
  -8  -1   6         44.43         39.63         5.52 o
  -7  -1   6         38.04         35.96         6.93 o
  -6  -1   6         20.47         16.11         5.67 o
  -5  -1   6         56.94         59.45         8.17 o
  -4  -1   6         17.79         25.08         4.41 o
  -3  -1   6          4.52          5.27         4.45 o
  -2  -1   6        452.75        443.45        27.83 o
  -1  -1   6        428.98        369.20        28.62 o
   0  -1   6          1.58          9.97         5.20 o
   1  -1   6       1794.26       1443.51        57.44 o
   2  -1   6        613.09        594.77        16.69 o
   3  -1   6       1666.78       1617.60        48.27 o
   4  -1   6        255.83        282.14         6.36 o
   5  -1   6         71.62         57.15         4.15 o
   6  -1   6         87.17        109.40         4.84 o
   7  -1   6          6.99          0.01         4.32 o
   8  -1   6        570.08        600.98        10.39 o
   9  -1   6        114.40         99.20         7.67 o
  10  -1   6        304.27        293.99         6.10 o
  11  -1   6        112.93        119.25         9.27 o
  12  -1   6        109.27         79.10         5.61 o
  13  -1   6          4.44         16.05         6.45 o
  14  -1   6          0.05          5.77         6.56 o
  15  -1   6          4.40          8.82         6.12 o
 -12   0   6          8.51         13.12         7.07 o
 -11   0   6          1.56          5.65         5.95 o
 -10   0   6          0.38          6.66         5.72 o
  -9   0   6         10.25          5.42         6.34 o
  -8   0   6         33.62         28.27         8.32 o
  -7   0   6          0.85          6.30         8.36 o
  -6   0   6          0.01          6.23         5.60 o
  -5   0   6         33.94         46.17         5.63 o
  -4   0   6          0.28          3.30         5.58 o
  -3   0   6        118.93        109.23         8.35 o
  -2   0   6        440.00        401.29        37.12 o
  -1   0   6        146.47        165.11        12.56 o
   0   0   6       1355.73       1342.81       104.40 o
   1   0   6        352.31        285.99         8.81 o
   2   0   6        273.33        309.80         7.48 o
   3   0   6        582.34        533.60        21.82 o
   4   0   6          3.56          5.50         4.40 o
   5   0   6         62.67         63.59         4.84 o
   6   0   6        299.02        350.40         9.84 o
   7   0   6         17.61         22.06         3.98 o
   8   0   6          0.10         10.00         3.93 o
   9   0   6          9.62         15.02         4.39 o
  10   0   6         35.03         40.05         4.65 o
  11   0   6          6.55         14.35         5.19 o
  12   0   6         32.20         35.41         5.19 o
  13   0   6          7.51          5.86         5.25 o
  14   0   6          5.24         10.87         5.66 o
  15   0   6          2.86         10.08         8.17 o
 -12   1   6         17.50         19.71         6.39 o
 -11   1   6          5.89         17.61         6.70 o
 -10   1   6         20.21         13.10         6.76 o
  -9   1   6         44.02         48.69         8.78 o
  -8   1   6         45.67         53.43         5.65 o
  -7   1   6         35.72         41.62         5.81 o
  -6   1   6         42.97         45.90         5.63 o
  -5   1   6        430.11        432.05        39.40 o
  -4   1   6        357.32        368.71        37.36 o
  -3   1   6       1221.49       1200.12        82.40 o
  -2   1   6         19.81         36.40         5.50 o
  -1   1   6        207.36        185.23        16.22 o
   0   1   6        383.91        360.32        26.65 o
   1   1   6        226.72        205.19         7.95 o
   2   1   6          7.62          4.84         5.93 o
   3   1   6       1869.38       1761.91        49.29 o
   4   1   6        632.86        613.11        18.59 o
   5   1   6        846.16        812.64        13.78 o
   6   1   6       1116.32       1290.32        26.34 o
   7   1   6         66.65         63.55         4.60 o
   8   1   6        118.43        115.83         4.86 o
   9   1   6          3.18         -3.15         4.23 o
  10   1   6         50.38         58.57         5.77 o
  11   1   6          8.28          8.38         4.53 o
  12   1   6         33.40         32.90         5.30 o
  13   1   6         20.92         22.83         4.95 o
  14   1   6         26.91         25.06         5.55 o
  15   1   6          6.91         13.57         5.92 o
 -12   2   6          2.38         10.55         6.48 o
 -11   2   6          3.90          6.84         5.44 o
 -10   2   6        102.31         99.81         6.08 o
  -9   2   6          9.21         11.31         5.57 o
  -8   2   6          1.76          4.40         4.93 o
  -7   2   6          2.78          5.82         9.15 o
  -6   2   6         42.47         54.29         7.53 o
  -5   2   6         14.20         16.16         6.16 o
  -4   2   6         61.04         71.04         5.29 o
  -3   2   6        418.94        448.84        43.16 o
  -2   2   6      11643.97      11920.11       837.20 o
  -1   2   6          0.70          3.73         5.55 o
   0   2   6        225.12        202.02        18.04 o
   1   2   6        122.96         97.29         7.61 o
   2   2   6       6555.82       6234.20       245.38 o
   3   2   6        251.89        253.78         9.76 o
   4   2   6        295.96        393.82         8.94 o
   5   2   6         61.26         48.36         4.58 o
   6   2   6       3030.37       3556.56        38.86 o
   7   2   6         51.10         45.43         4.57 o
   8   2   6        150.73        159.53         5.39 o
   9   2   6          5.30          5.18         4.80 o
  10   2   6         30.90         25.78         4.50 o
  11   2   6          4.60         11.00         5.67 o
  12   2   6         63.34         57.39         5.94 o
  13   2   6          0.07         -0.99         6.26 o
  14   2   6          0.23          5.74         6.40 o
  15   2   6          2.65         12.30         5.66 o
 -11   3   6          1.29          5.74         5.48 o
 -10   3   6          0.77          0.70         5.71 o
  -9   3   6          0.03         -1.62         4.54 o
  -8   3   6         66.82         64.01         4.72 o
  -7   3   6          7.02          7.50         6.03 o
  -6   3   6          7.86         28.53         7.86 o
  -5   3   6         48.67         57.11         6.94 o
  -4   3   6        111.73         93.62        13.23 o
  -3   3   6          2.88          7.49         6.00 o
  -2   3   6         63.84         65.72         5.23 o
  -1   3   6         30.19         35.20         6.07 o
   0   3   6        394.90        333.96        29.60 o
   1   3   6        110.25         92.76         8.12 o
   2   3   6        122.41        116.52         8.46 o
   3   3   6        251.65        211.48         9.41 o
   4   3   6        452.25        551.56         7.97 o
   5   3   6         44.05         36.07         5.27 o
   6   3   6        381.22        432.89         6.51 o
   7   3   6          3.36          5.63         4.43 o
   8   3   6         32.47         43.29         5.06 o
   9   3   6          0.32         -0.63         4.70 o
  10   3   6          5.58         10.67         5.56 o
  11   3   6          1.65          5.79         4.42 o
  12   3   6         43.93         49.35         4.40 o
  13   3   6         14.23         11.67         4.25 o
  14   3   6         12.68         20.34         6.50 o
  15   3   6          0.11         -4.73         5.93 o
 -11   4   6          3.22          1.92         6.10 o
 -10   4   6          2.32          4.43         6.68 o
  -9   4   6          2.10         10.63         6.48 o
  -8   4   6          0.07          3.83         6.25 o
  -7   4   6         26.33         24.23         6.10 o
  -6   4   6        165.72        182.12        15.70 o
  -5   4   6        154.70        148.65         6.81 o
  -4   4   6         96.08        101.36        11.02 o
  -3   4   6         14.45         18.66         6.09 o
  -2   4   6        483.16        562.69        44.36 o
  -1   4   6        306.79        342.80        17.91 o
   0   4   6         66.51         92.27         8.02 o
   1   4   6         56.80         50.82         6.08 o
   2   4   6       1748.65       1611.58       215.20 o
   3   4   6        972.86        814.59       124.37 o
   4   4   6          4.44         12.90         6.43 o
   5   4   6         84.62         76.20         5.61 o
   6   4   6       1069.62       1182.04        32.52 o
   7   4   6        239.73        226.63         6.01 o
   8   4   6        108.61        123.07         4.45 o
   9   4   6          1.15          5.73         4.89 o
  10   4   6         12.61         18.12         5.62 o
  11   4   6          5.06          8.58         5.72 o
  12   4   6         37.41         43.27         4.73 o
  13   4   6          0.45          4.16         6.11 o
  14   4   6         51.05         42.96         7.64 o
  15   4   6          2.18          5.04         6.67 o
 -11   5   6          1.28          7.15         8.93 o
 -10   5   6          1.13          3.21         5.71 o
  -9   5   6          0.16          7.17         6.39 o
  -8   5   6         33.02         32.98         6.75 o
  -7   5   6         67.89         72.13         6.33 o
  -6   5   6         41.59         48.30         6.39 o
  -5   5   6         10.05          7.21         5.76 o
  -4   5   6        113.26        117.70         8.52 o
  -3   5   6        357.15        328.78        24.33 o
  -2   5   6        145.07        143.44        12.21 o
  -1   5   6        455.19        375.22        24.96 o
   0   5   6        229.69        225.88        14.68 o
   1   5   6        472.53        422.36        19.37 o
   2   5   6         15.51         13.47         9.12 o
   3   5   6         25.31         27.35         8.31 o
   4   5   6        108.25        116.40         6.35 o
   5   5   6        207.65        204.11         6.39 o
   6   5   6        136.36        166.73         5.02 o
   7   5   6        302.26        274.01         6.40 o
   8   5   6        602.38        685.76         9.74 o
   9   5   6         15.97          8.46         9.27 o
  10   5   6          0.27          5.65         6.83 o
  11   5   6          0.05         -0.20         5.55 o
  12   5   6         35.18         38.15         6.18 o
  13   5   6          3.21          8.21         5.61 o
  14   5   6          6.67          5.67         5.00 o
  15   5   6          8.38         10.46         5.92 o
 -11   6   6          5.87          6.63         7.35 o
 -10   6   6          2.47          4.76         6.05 o
  -9   6   6         23.36         21.83         5.66 o
  -8   6   6          6.44          7.17         4.95 o
  -7   6   6          8.13         10.07         5.68 o
  -6   6   6        104.86        109.95         5.78 o
  -5   6   6          0.06         -2.20         5.85 o
  -4   6   6         32.24         37.01         5.13 o
  -3   6   6          0.37          2.23         5.98 o
  -2   6   6        201.73        200.20        16.91 o
  -1   6   6         50.18         59.54         6.41 o
   0   6   6        134.23        114.53         7.76 o
   1   6   6        379.70        335.54        10.61 o
   2   6   6        879.56        832.52        44.77 o
   3   6   6        266.54        253.47        12.88 o
   4   6   6        307.21        297.54        10.04 o
   5   6   6         52.06         45.42         5.26 o
   6   6   6        186.52        210.95         6.49 o
   7   6   6          0.22          3.27         5.40 o
   8   6   6         10.39          4.27         5.61 o
   9   6   6        391.41        369.67         9.30 o
  10   6   6        902.86        961.92         7.78 o
  11   6   6         11.23          9.50         6.03 o
  12   6   6         27.66         31.54         5.45 o
  13   6   6          4.70          5.93         6.38 o
  14   6   6          5.57          8.37         5.72 o
  15   6   6          7.54          2.71         5.99 o
 -10   7   6          2.55          3.32         4.97 o
  -9   7   6         22.82         18.63         6.86 o
  -8   7   6          0.01          4.99         4.48 o
  -7   7   6         17.05         15.62         5.27 o
  -6   7   6          1.40         -0.43         5.34 o
  -5   7   6        127.14        120.62         7.15 o
  -4   7   6          0.35          7.63         6.09 o
  -3   7   6        103.06        101.37         6.73 o
  -2   7   6          2.07          9.84         6.43 o
  -1   7   6        142.38        161.37        10.76 o
   0   7   6        184.40        207.12        17.78 o
   1   7   6          9.10          5.68         6.43 o
   2   7   6         82.25         72.91         7.32 o
   3   7   6         32.20         30.91         7.35 o
   4   7   6        291.43        297.12         9.67 o
   5   7   6         77.19         67.93         7.23 o
   6   7   6          3.35          3.57         5.78 o
   7   7   6          4.65          1.68         5.06 o
   8   7   6        891.30        843.94         9.05 o
   9   7   6          5.98         13.13         4.72 o
  10   7   6        199.88        225.23         6.66 o
  11   7   6        428.34        417.81         7.56 o
  12   7   6         11.75          7.07         5.26 o
  13   7   6          6.41          7.12         6.35 o
  14   7   6          2.58          7.22         6.45 o
  15   7   6         15.61          9.39         5.42 o
 -10   8   6          0.60          7.11         6.47 o
  -9   8   6         11.68         16.91         6.17 o
  -8   8   6         11.12          4.94         6.69 o
  -7   8   6         20.96         15.74         5.97 o
  -6   8   6         17.16         13.99         5.19 o
  -5   8   6         94.32         76.04         5.93 o
  -4   8   6         88.83         82.20         6.54 o
  -3   8   6        279.80        257.90        20.09 o
  -2   8   6         20.83         17.41         6.64 o
  -1   8   6        156.05        148.02        15.02 o
   0   8   6         19.26         13.49         7.00 o
   1   8   6        264.06        290.37         9.08 o
   2   8   6        229.14        281.41         9.44 o
   3   8   6       1212.03       1105.13        53.34 o
   4   8   6        898.54        896.23        56.70 o
   5   8   6       1647.53       1710.74        20.49 o
   6   8   6         16.58         13.61         6.08 o
   7   8   6         27.80         22.70         6.03 o
   8   8   6         32.29         23.91         5.34 o
   9   8   6        196.28        154.49         5.29 o
  10   8   6         59.46         42.85         6.07 o
  11   8   6          3.17         11.34         6.22 o
  12   8   6          0.97          7.11         6.14 o
  13   8   6         54.78         60.37         5.78 o
  14   8   6          0.16         -0.77         4.72 o
  15   8   6          1.57         11.59         7.08 o
  -9   9   6          3.64          6.27         5.69 o
  -8   9   6          0.00          2.16         5.23 o
  -7   9   6          4.38         10.90         6.70 o
  -6   9   6          0.76          2.83         4.92 o
  -5   9   6         10.54         23.93         6.53 o
  -4   9   6         10.95         14.99         6.35 o
  -3   9   6          8.26          5.74         6.34 o
  -2   9   6         92.27         86.68        12.59 o
  -1   9   6          0.36          6.94         6.65 o
   0   9   6          0.13          6.81         6.88 o
   1   9   6          3.44          1.61         7.19 o
   2   9   6         48.14         63.60         8.54 o
   3   9   6         35.33         32.19         9.17 o
   4   9   6         22.02         19.96         7.54 o
   5   9   6         50.50         66.90         7.23 o
   6   9   6          0.76          8.04         6.06 o
   7   9   6        141.08        140.91         7.01 o
   8   9   6         51.66         52.12         5.38 o
   9   9   6          0.16         -0.33         5.71 o
  10   9   6         17.98         13.70         5.97 o
  11   9   6          2.26          4.01         4.72 o
  12   9   6          0.04         -1.04         5.97 o
  13   9   6          0.02          1.63         6.50 o
  14   9   6         21.46         28.71         6.04 o
  15   9   6          3.96          4.18         4.98 o
  -9  10   6          0.94         -5.31         6.59 o
  -8  10   6         11.23         15.22         4.93 o
  -7  10   6          1.67          0.56         5.12 o
  -6  10   6         22.28         26.43         5.76 o
  -5  10   6         20.73         13.29         5.56 o
  -4  10   6         25.82         28.52         4.93 o
  -3  10   6         21.37         22.82         5.96 o
  -2  10   6          1.26          3.08         5.46 o
  -1  10   6         38.12         35.58         6.19 o
   0  10   6        338.11        373.09        19.13 o
   1  10   6         20.36          8.96         7.86 o
   2  10   6        189.10        195.52        10.02 o
   3  10   6          1.57          4.01         8.51 o
   4  10   6          0.15         -2.68         8.00 o
   5  10   6          0.67         -1.70         6.94 o
   6  10   6          0.33          8.56         8.82 o
   7  10   6         41.59         42.95         6.73 o
   8  10   6         66.41         59.80         6.37 o
   9  10   6        166.95        155.46         6.95 o
  10  10   6          6.95          8.96         4.67 o
  11  10   6          0.03          7.85         5.46 o
  12  10   6          0.46          8.23         6.34 o
  13  10   6         67.94         81.20         6.98 o
  14  10   6          5.30          7.93         5.34 o
  -8  11   6          0.01          6.25         5.80 o
  -7  11   6          0.13          6.57         5.34 o
  -6  11   6          9.48         16.46         6.09 o
  -5  11   6         71.83         72.62         5.88 o
  -4  11   6         13.74          6.71         5.17 o
  -3  11   6          0.61          6.87         5.34 o
  -2  11   6         18.85         18.32         5.70 o
  -1  11   6          0.18          0.82         6.32 o
   0  11   6         94.31        106.22         8.31 o
   1  11   6          0.00          6.61         8.11 o
   2  11   6          9.07         14.32         7.71 o
   3  11   6         40.37         37.99         8.51 o
   4  11   6         45.69         56.84         7.91 o
   5  11   6          0.03         -0.95         7.91 o
   6  11   6         54.59         71.83         6.83 o
   7  11   6        218.00        194.08         6.83 o
   8  11   6         53.48         53.86         5.50 o
   9  11   6          7.05         11.20         6.14 o
  10  11   6         16.06         19.09         5.50 o
  11  11   6          8.03         11.63         5.46 o
  12  11   6          0.24         -0.44         4.98 o
  13  11   6          2.34          4.89         6.06 o
  14  11   6          6.83          8.00         5.76 o
  -7  12   6          9.51          8.44         6.49 o
  -6  12   6         11.93         10.65         6.16 o
  -5  12   6          0.28          2.66         6.23 o
  -4  12   6          7.90         14.63         5.33 o
  -3  12   6         16.13         16.96         4.80 o
  -2  12   6         97.42        112.18         8.60 o
  -1  12   6        458.10        435.48        21.69 o
   0  12   6         48.69         65.65         8.39 o
   1  12   6         58.44         64.85        11.05 o
   2  12   6         12.31         18.94         8.27 o
   3  12   6          0.23         -1.70         8.09 o
   4  12   6         82.05         85.29         9.23 o
   5  12   6         24.81         20.57         8.48 o
   6  12   6          5.24         12.59         7.57 o
   7  12   6        192.49        172.09        10.80 o
   8  12   6         55.50         46.66         6.22 o
   9  12   6         22.82         26.08         6.17 o
  10  12   6          0.14          2.56         6.15 o
  11  12   6          0.05          0.32         5.16 o
  12  12   6          3.20         14.05         5.98 o
  13  12   6         18.96         15.03         6.23 o
  -6  13   6          4.25          4.71         6.42 o
  -5  13   6          6.94         13.87         6.55 o
  -4  13   6          0.20          2.57         6.63 o
  -3  13   6         16.43         19.94         6.45 o
  -2  13   6          1.23          4.05         5.90 o
  -1  13   6          2.50          1.44         8.18 o
   0  13   6         31.15         48.01         8.65 o
   1  13   6        371.85        381.42        10.60 o
   2  13   6         19.09         19.86         8.48 o
   3  13   6         37.22         30.30         8.27 o
   4  13   6          4.34          4.14         8.00 o
   5  13   6         60.75         59.16         8.48 o
   6  13   6          0.74          0.07         8.09 o
   7  13   6         33.94         30.62         8.09 o
   8  13   6         15.01         26.93         6.39 o
   9  13   6         12.45         11.23         6.24 o
  10  13   6         20.89         19.24         6.26 o
  11  13   6          1.56          5.34         5.95 o
  12  13   6          0.05         -0.60         6.26 o
  -5  14   6          2.83          6.78         6.74 o
  -4  14   6          0.64          0.53         6.77 o
  -3  14   6          0.52          3.44         6.82 o
  -2  14   6         24.22         25.63         8.48 o
  -1  14   6        119.42         99.68        16.50 o
   0  14   6         16.00         20.95         8.27 o
   1  14   6        114.04         99.12         7.77 o
   2  14   6          1.51          7.09         8.29 o
   3  14   6          0.86         -1.85         8.09 o
   4  14   6         27.31         33.85         8.91 o
   5  14   6        118.98        122.49         8.49 o
   6  14   6          4.82          1.51         8.19 o
   7  14   6         13.14         12.49         6.74 o
   8  14   6          0.06          6.14         6.44 o
   9  14   6          1.01         -2.65         5.92 o
  10  14   6          0.29          3.01         6.59 o
  11  14   6          0.02          1.57         5.26 o
  -4  15   6          1.09          5.46         8.29 o
  -3  15   6          0.20          0.08         6.94 o
  -2  15   6          1.06          8.59        12.14 o
  -1  15   6          2.93          8.22         8.65 o
   0  15   6         14.04         23.36         8.46 o
   1  15   6          0.93          1.75         8.35 o
   2  15   6          2.00          8.46         8.27 o
   3  15   6          0.12          4.24         8.18 o
   4  15   6          0.02          1.13         8.29 o
   5  15   6          1.04          5.10         8.37 o
   6  15   6         26.15         35.08         8.58 o
   7  15   6          2.97         -1.27         8.58 o
   8  15   6          0.85          0.55         8.73 o
   9  15   6          0.34         -1.55         7.27 o
  10  15   6          0.54          2.43         5.99 o
  -2  16   6          0.58          9.83         9.12 o
  -1  16   6          1.42          7.70         9.06 o
   0  16   6          2.57          3.22         8.76 o
   1  16   6          0.41          9.15         8.65 o
   2  16   6          0.99         -1.73         8.67 o
   3  16   6          0.57          6.04         8.65 o
   4  16   6          1.06         -0.27         8.67 o
   5  16   6          0.32         -3.41         8.68 o
   6  16   6          1.59          2.84         7.11 o
   7  16   6          0.18         10.17         8.87 o
   8  16   6          0.44         11.46        12.82 o
   9  16   6          0.00          3.76         8.85 o
   1  17   6          0.03          7.49         9.55 o
   2  17   6          0.09          2.18         9.15 o
   3  17   6          1.11         -0.74         8.87 o
   4  17   6          7.05         16.83         9.25 o
   5  17   6          5.64          7.18         9.06 o
   6  17   6          0.01          7.65         9.25 o
   7  17   6          0.84         -1.09        13.64 o
  -4 -13   7          3.53          2.72         6.62 o
  -3 -13   7          0.12          3.53         5.77 o
  -2 -13   7          3.01          2.69         6.51 o
  -1 -13   7          1.22          7.46         5.61 o
   0 -13   7          0.10          3.61         5.69 o
   1 -13   7          1.43         10.51         6.36 o
   2 -13   7          0.30          9.35         5.11 o
   3 -13   7          1.45          3.51         5.63 o
   4 -13   7          1.21          0.74         6.47 o
   5 -13   7          0.48          4.45         6.49 o
  -6 -12   7          0.12          2.61         5.84 o
  -5 -12   7          0.05         -7.19         7.19 o
  -4 -12   7          0.90          3.58         5.14 o
  -3 -12   7          0.36          0.64         6.09 o
  -2 -12   7         15.12         26.91         5.01 o
  -1 -12   7          0.15          4.72         5.30 o
   0 -12   7          0.14          8.33         4.79 o
   1 -12   7          0.02          7.93         5.96 o
   2 -12   7          1.29          6.69         5.30 o
   3 -12   7          0.10          4.27         6.07 o
   4 -12   7          3.96          4.69         5.37 o
   5 -12   7          0.58          3.01         5.59 o
   6 -12   7         18.28         15.54         5.56 o
   7 -12   7         10.31         15.06         6.67 o
  -7 -11   7          0.78          1.40         5.78 o
  -6 -11   7          0.16          1.25         7.12 o
  -5 -11   7          4.28         13.75         6.05 o
  -4 -11   7         25.86         49.11         9.39 o
  -3 -11   7          6.41          9.53         5.93 o
  -2 -11   7          0.58         -2.32         5.19 o
  -1 -11   7          5.07          6.55         5.81 o
   0 -11   7          0.05          9.20         5.14 o
   1 -11   7          1.66         10.57         5.04 o
   2 -11   7          6.59         11.73         5.39 o
   3 -11   7          2.00          5.16         5.11 o
   4 -11   7         41.79         53.63         6.14 o
   5 -11   7         21.50         10.01         4.85 o
   6 -11   7          1.63         16.23         5.96 o
   7 -11   7         10.35          5.77         6.87 o
   8 -11   7          0.33          5.30         6.35 o
  -8 -10   7          0.47         -1.87        11.86 o
  -7 -10   7          0.41         10.48         5.49 o
  -6 -10   7          0.18          9.93         7.02 o
  -5 -10   7         47.32         44.18         6.24 o
  -4 -10   7         30.20         41.71         5.92 o
  -3 -10   7          4.32         -0.80         4.86 o
  -2 -10   7          3.69          7.97         5.75 o
  -1 -10   7          7.94          9.72         5.70 o
   0 -10   7          1.16          9.22         4.97 o
   1 -10   7          8.80         17.74         5.06 o
   2 -10   7          0.00          3.99         5.67 o
   3 -10   7          2.62          5.12         5.61 o
   4 -10   7          1.60          2.69         5.24 o
   5 -10   7          1.03         -3.69         5.57 o
   6 -10   7          5.88         11.63         4.65 o
   7 -10   7          0.32         -0.59         5.11 o
   8 -10   7          0.13          3.82         6.81 o
   9 -10   7         21.57         26.93         5.55 o
  -9  -9   7          0.67         -0.33         6.24 o
  -8  -9   7          2.42         15.21         7.40 o
  -7  -9   7          1.43          3.98         5.91 o
  -6  -9   7          2.11          5.52         5.80 o
  -5  -9   7        131.81        149.84        17.38 o
  -4  -9   7        138.80        138.99         5.76 o
  -3  -9   7        317.37        273.81        13.98 o
  -2  -9   7          0.25          8.22         5.77 o
  -1  -9   7         24.97         25.90         4.64 o
   0  -9   7          7.83          4.81         4.61 o
   1  -9   7          0.83          4.52         4.40 o
   2  -9   7         25.29         29.09         5.21 o
   3  -9   7        381.74        364.68        24.25 o
   4  -9   7        273.65        294.77        16.18 o
   5  -9   7         73.06         59.47         6.42 o
   6  -9   7          3.91          6.73         5.06 o
   7  -9   7          3.22          2.03         4.90 o
   8  -9   7          6.14         12.86         7.21 o
   9  -9   7          2.22          5.02         4.74 o
  10  -9   7          5.45          0.58         6.10 o
  -9  -8   7          0.67          7.10         5.47 o
  -8  -8   7          2.56         -2.59         5.72 o
  -7  -8   7          0.08          2.43         7.58 o
  -6  -8   7          7.19         -1.73         6.64 o
  -5  -8   7        157.27        141.77        12.52 o
  -4  -8   7         43.52         57.42         6.34 o
  -3  -8   7          8.75         13.33         5.88 o
  -2  -8   7         67.94         70.96         7.45 o
  -1  -8   7        327.30        302.61        14.72 o
   0  -8   7          2.71          5.11         4.66 o
   1  -8   7        428.59        394.33        27.68 o
   2  -8   7         79.88         80.01         5.59 o
   3  -8   7         41.58         50.00         5.41 o
   4  -8   7         42.44         34.04         5.81 o
   5  -8   7          0.62          1.81         4.58 o
   6  -8   7         39.65         31.70         4.46 o
   7  -8   7          0.41          6.82         4.80 o
   8  -8   7         20.13         15.67         5.47 o
   9  -8   7         55.09         50.49         5.72 o
  10  -8   7          8.31         10.10         5.28 o
  11  -8   7          0.00         19.06         6.87 o
 -10  -7   7          0.18          3.49         7.30 o
  -9  -7   7          0.52         -0.11         6.18 o
  -8  -7   7          0.00         -4.61         5.39 o
  -7  -7   7         30.30         45.59         6.90 o
  -6  -7   7         15.82         16.85         6.50 o
  -5  -7   7         48.77         49.78         5.67 o
  -4  -7   7          4.80          9.86         4.97 o
  -3  -7   7        544.33        518.02        23.52 o
  -2  -7   7         31.68         31.86         5.22 o
  -1  -7   7        303.45        301.87        15.12 o
   0  -7   7         35.83         27.75         4.49 o
   1  -7   7        141.07        121.62         5.05 o
   2  -7   7         20.37         36.97         5.35 o
   3  -7   7        334.31        255.84        14.96 o
   4  -7   7         23.98         15.36         4.46 o
   5  -7   7         29.46         24.75         4.90 o
   6  -7   7         50.60         36.85         4.87 o
   7  -7   7          6.50          7.49         5.08 o
   8  -7   7          0.67          9.05         4.88 o
   9  -7   7          6.13         11.58         4.95 o
  10  -7   7         29.13         18.33         5.68 o
  11  -7   7         12.87         11.14         5.82 o
  12  -7   7         13.01          9.42        10.90 o
 -10  -6   7         19.78         18.00         5.46 o
  -9  -6   7          0.28          2.96         6.44 o
  -8  -6   7          4.49          0.30         5.62 o
  -7  -6   7          2.33         -0.06         6.49 o
  -6  -6   7          3.39          2.44         5.62 o
  -5  -6   7         71.83         65.91         5.83 o
  -4  -6   7          0.35          6.94         4.78 o
  -3  -6   7          2.31          3.54         5.25 o
  -2  -6   7          0.05          0.53         5.23 o
  -1  -6   7        166.72        146.75         5.42 o
   0  -6   7         23.59         26.34         4.99 o
   1  -6   7        271.30        245.86        13.20 o
   2  -6   7         67.90         53.78         5.46 o
   3  -6   7          7.68          7.84         5.66 o
   4  -6   7         56.39         73.92         5.69 o
   5  -6   7          7.63         -0.52         5.94 o
   6  -6   7          0.74          1.01         5.24 o
   7  -6   7         32.84         45.02         4.80 o
   8  -6   7        129.44        132.27         5.62 o
   9  -6   7         77.67         60.86         4.96 o
  10  -6   7          3.32          8.49         6.18 o
  11  -6   7          3.92          9.03         4.62 o
  12  -6   7          3.21         11.62         5.75 o
  13  -6   7          7.12         12.06         5.63 o
 -11  -5   7          5.32          3.30         5.34 o
 -10  -5   7          2.94          9.91         6.15 o
  -9  -5   7          9.35         15.19         7.05 o
  -8  -5   7         17.37         15.35         6.54 o
  -7  -5   7         85.76         91.71        11.65 o
  -6  -5   7          7.89         23.62        18.27 o
  -5  -5   7        161.86        168.79        11.11 o
  -4  -5   7        156.32        177.58        12.20 o
  -3  -5   7        159.70        149.60         8.86 o
  -2  -5   7          6.70         10.00         5.51 o
  -1  -5   7          5.11          1.64         5.53 o
   0  -5   7          0.11          1.16         4.86 o
   1  -5   7         21.47         25.96         5.41 o
   2  -5   7         63.74         70.48         5.94 o
   3  -5   7         24.89         22.55         4.56 o
   4  -5   7         62.54         54.85         4.90 o
   5  -5   7         22.65         21.07         4.92 o
   6  -5   7          0.82          5.53         3.80 o
   7  -5   7        369.33        333.34         8.35 o
   8  -5   7         62.32         45.65         4.06 o
   9  -5   7          0.31          5.40         4.81 o
  10  -5   7          0.91          6.20         4.77 o
  11  -5   7          1.90          9.42         5.57 o
  12  -5   7          6.58          6.68         7.75 o
  13  -5   7          4.45          6.53         5.34 o
 -11  -4   7         24.84         25.48         6.41 o
 -10  -4   7         26.29         27.75         6.24 o
  -9  -4   7         23.15         17.53         5.93 o
  -8  -4   7          3.42          9.23         7.32 o
  -7  -4   7          0.52          5.03         5.35 o
  -6  -4   7         37.13         40.55         9.88 o
  -5  -4   7         76.55         72.13         6.73 o
  -4  -4   7          5.68          6.60         5.16 o
  -3  -4   7         13.52         17.33         4.88 o
  -2  -4   7         19.23         28.65         5.29 o
  -1  -4   7        272.08        223.52        15.94 o
   0  -4   7         72.76         58.51         6.30 o
   1  -4   7        382.94        366.86        15.98 o
   2  -4   7        492.21        472.63        19.05 o
   3  -4   7        354.98        368.67         6.46 o
   4  -4   7        463.16        441.80        19.63 o
   5  -4   7         63.03         71.20         4.25 o
   6  -4   7        214.93        227.47         7.64 o
   7  -4   7        288.76        277.53        11.53 o
   8  -4   7         36.31         41.85         5.07 o
   9  -4   7         11.64         13.57         4.42 o
  10  -4   7          9.33         11.02         5.36 o
  11  -4   7          1.29          6.70         5.39 o
  12  -4   7         31.52         39.49         5.85 o
  13  -4   7          2.56         10.57         8.60 o
  14  -4   7         14.49         12.47         6.44 o
 -11  -3   7         10.37         11.05         6.19 o
 -10  -3   7         23.83         28.54         7.55 o
  -9  -3   7         10.08          9.27         5.33 o
  -8  -3   7         99.89        108.88         7.15 o
  -7  -3   7         62.72         54.40         8.52 o
  -6  -3   7         84.22        103.25        14.49 o
  -5  -3   7         91.20         89.18        19.23 o
  -4  -3   7         82.66         77.82         5.41 o
  -3  -3   7         79.99         82.12         8.31 o
  -2  -3   7         60.94         50.00         8.03 o
  -1  -3   7        763.14        758.01        38.78 o
   0  -3   7         13.48         13.19         5.24 o
   1  -3   7       1479.27       1317.44        61.45 o
   2  -3   7         17.26         13.42         5.70 o
   3  -3   7        109.63        104.79         5.26 o
   4  -3   7          0.06          9.74         4.55 o
   5  -3   7          3.23          7.12         4.42 o
   6  -3   7         30.17         28.98         4.70 o
   7  -3   7        571.30        598.40        18.94 o
   8  -3   7        184.33        188.33         6.61 o
   9  -3   7        871.50        817.31        12.16 o
  10  -3   7          5.26         15.90         5.23 o
  11  -3   7          9.15          7.34         5.26 o
  12  -3   7         18.86         20.13         7.12 o
  13  -3   7          0.43          3.81         5.79 o
  14  -3   7          4.42          6.95         5.46 o
 -11  -2   7          0.59         10.82         6.12 o
 -10  -2   7          0.51         -5.16         5.16 o
  -9  -2   7          0.74          3.45         5.50 o
  -8  -2   7         16.58         21.36         5.57 o
  -7  -2   7         27.74         20.81         5.16 o
  -6  -2   7        140.22        136.04        15.35 o
  -5  -2   7        352.15        348.03        38.83 o
  -4  -2   7         22.96         31.85         6.20 o
  -3  -2   7        585.10        543.20        21.53 o
  -2  -2   7        192.26        183.00        14.45 o
  -1  -2   7        384.81        340.91        24.33 o
   0  -2   7          2.31          5.25         5.42 o
   1  -2   7         31.44         30.90         5.82 o
   2  -2   7        130.39        157.29         5.36 o
   3  -2   7        763.49        771.55         8.96 o
   4  -2   7          2.58          3.28         5.12 o
   5  -2   7       1869.51       1873.99        47.64 o
   6  -2   7        190.13        219.67         7.17 o
   7  -2   7         11.61          8.58         5.03 o
   8  -2   7        155.75        191.56         7.09 o
   9  -2   7          6.36          3.91         4.25 o
  10  -2   7        142.52        154.81        10.65 o
  11  -2   7         18.08         23.06         6.29 o
  12  -2   7          3.59          3.73         7.11 o
  13  -2   7         31.85         24.28         4.72 o
  14  -2   7         11.67         17.25         5.26 o
  15  -2   7          5.71          2.74         5.25 o
 -11  -1   7         10.80          4.27         5.49 o
 -10  -1   7          0.38          6.76         6.71 o
  -9  -1   7         47.54         41.79         5.18 o
  -8  -1   7          2.14         -5.15         5.15 o
  -7  -1   7          5.40          7.31         4.92 o
  -6  -1   7        101.15        116.16        12.42 o
  -5  -1   7          6.61          9.14         7.11 o
  -4  -1   7        145.76        159.86         8.38 o
  -3  -1   7         85.30         79.96         6.02 o
  -2  -1   7        104.95        101.86         7.32 o
  -1  -1   7          0.26         -1.67         4.98 o
   0  -1   7          1.89          1.83         5.08 o
   1  -1   7        380.50        323.28        10.00 o
   2  -1   7         16.89         26.57         4.68 o
   3  -1   7        453.07        379.18        15.55 o
   4  -1   7        162.85        180.84         4.95 o
   5  -1   7          5.51          9.33         4.39 o
   6  -1   7        159.40        170.92         4.97 o
   7  -1   7         58.59         64.26         5.12 o
   8  -1   7         41.74         41.59         3.83 o
   9  -1   7         75.57         68.27         4.71 o
  10  -1   7        103.34        116.05         8.77 o
  11  -1   7          1.72          2.84         6.14 o
  12  -1   7         16.89         11.71         4.73 o
  13  -1   7         28.14         31.69         5.56 o
  14  -1   7          0.71          3.59         6.56 o
  15  -1   7          1.18         -1.72         6.15 o
 -11   0   7         15.78         18.50         7.64 o
 -10   0   7         60.43         60.36         6.77 o
  -9   0   7          0.08          8.07         6.15 o
  -8   0   7         11.28         14.73         5.62 o
  -7   0   7         22.61         24.82         6.56 o
  -6   0   7         19.01          9.47         6.20 o
  -5   0   7         15.08         10.03         6.34 o
  -4   0   7         71.33         80.33         9.29 o
  -3   0   7          5.50          6.66         4.48 o
  -2   0   7        262.11        256.83        17.01 o
  -1   0   7        731.14        634.92        47.79 o
   0   0   7         33.22         38.23         6.17 o
   1   0   7        251.69        198.92        12.13 o
   2   0   7        206.81        167.76         5.62 o
   3   0   7         59.87         67.62         5.41 o
   4   0   7          1.42         10.19         4.98 o
   5   0   7         21.20         18.99         4.76 o
   6   0   7       1082.94       1043.25        26.22 o
   7   0   7         93.94         66.45         4.14 o
   8   0   7        274.31        273.85         8.50 o
   9   0   7        115.75        105.91         4.81 o
  10   0   7         27.56         29.83         5.12 o
  11   0   7        367.92        327.67         5.91 o
  12   0   7          0.25         -2.30         5.16 o
  13   0   7         28.23         31.25         4.83 o
  14   0   7          3.78         17.49         6.45 o
  15   0   7          0.10          4.30         5.32 o
 -11   1   7          0.75         -1.53         6.21 o
 -10   1   7          0.72          9.07         5.20 o
  -9   1   7         25.04         19.78         5.06 o
  -8   1   7          3.21          6.91         5.30 o
  -7   1   7         36.71         35.51         6.25 o
  -6   1   7         14.57         13.85         4.70 o
  -5   1   7         97.36        100.41         6.55 o
  -4   1   7       1245.12       1481.03       132.82 o
  -3   1   7          0.08          7.15         4.78 o
  -2   1   7       1920.91       1924.43       141.65 o
  -1   1   7        175.20        161.42        13.31 o
   0   1   7          0.60          4.59         5.71 o
   1   1   7          8.76          9.31         6.38 o
   2   1   7        794.83        711.89        27.12 o
   3   1   7        437.51        347.99        17.20 o
   4   1   7       2057.10       2277.92        54.01 o
   5   1   7         60.41         57.32         5.40 o
   6   1   7          0.19          9.02         4.64 o
   7   1   7         25.31         29.88         4.87 o
   8   1   7          1.02          2.71         4.33 o
   9   1   7        145.57        121.09         4.92 o
  10   1   7        139.21        143.47         5.39 o
  11   1   7         40.65         31.97         5.19 o
  12   1   7        306.89        273.55         6.72 o
  13   1   7         14.73         15.31         6.08 o
  14   1   7          0.26          5.24         5.59 o
  15   1   7          0.03          6.14         6.76 o
 -11   2   7          2.06         12.94         6.24 o
 -10   2   7          1.07          2.51         4.66 o
  -9   2   7         12.47          9.10         5.70 o
  -8   2   7         54.17         72.94         7.69 o
  -7   2   7         37.83         33.91         4.91 o
  -6   2   7         42.62         47.25         6.51 o
  -5   2   7         34.83         36.18         7.41 o
  -4   2   7         83.76         97.98         9.43 o
  -3   2   7         61.31         72.07         5.45 o
  -2   2   7       8956.61       9022.68       681.50 o
  -1   2   7        116.93        117.91        11.34 o
   0   2   7          9.09          5.38         7.56 o
   1   2   7        153.25        150.18         9.24 o
   2   2   7        233.75        221.63         8.90 o
   3   2   7         16.03         13.31         6.92 o
   4   2   7        188.87        176.75         8.66 o
   5   2   7         13.71         14.61         5.37 o
   6   2   7       1552.15       1768.03        27.22 o
   7   2   7         59.77         66.16         4.50 o
   8   2   7         34.74         36.42         4.35 o
   9   2   7          4.62          4.78         4.76 o
  10   2   7          4.27         10.16         5.01 o
  11   2   7         28.07         32.71         5.72 o
  12   2   7          7.89         14.83         5.93 o
  13   2   7          0.05          6.23         4.68 o
  14   2   7         31.53         33.86         5.13 o
  15   2   7          4.84          3.64         6.72 o
 -11   3   7          0.07          5.77         6.21 o
 -10   3   7         32.48         37.24         5.47 o
  -9   3   7          0.19          4.35         4.43 o
  -8   3   7         22.24         19.74         5.60 o
  -7   3   7          0.00         -4.19         5.43 o
  -6   3   7          0.83         -0.62         4.41 o
  -5   3   7         14.61         18.71         6.11 o
  -4   3   7        234.95        244.86        24.77 o
  -3   3   7         59.39         53.88         6.66 o
  -2   3   7       8170.97       8180.58       594.61 o
  -1   3   7        661.89        609.94        55.00 o
   0   3   7         98.33         89.06         8.62 o
   1   3   7          0.55          9.69         6.74 o
   2   3   7        771.86        869.21        40.63 o
   3   3   7          0.35          2.87         5.88 o
   4   3   7       1730.39       1818.65        43.90 o
   5   3   7        338.11        373.82         6.49 o
   6   3   7        131.27        140.09         7.32 o
   7   3   7          3.51          4.23         3.92 o
   8   3   7        432.74        466.52         6.17 o
   9   3   7          0.74          3.93         4.23 o
  10   3   7          7.81         16.89         5.62 o
  11   3   7          7.76         10.43         4.90 o
  12   3   7          4.39          7.02         5.02 o
  13   3   7         16.71         15.97         5.52 o
  14   3   7          4.00          2.38         4.93 o
  15   3   7          4.24         13.28         6.82 o
 -11   4   7          7.41          6.76         7.16 o
 -10   4   7          0.96         10.03         6.01 o
  -9   4   7         23.79         35.22         5.84 o
  -8   4   7         46.43         38.03         6.39 o
  -7   4   7          2.22         -0.78         5.16 o
  -6   4   7         72.08         64.40        16.91 o
  -5   4   7         86.64         72.68         7.86 o
  -4   4   7        403.11        390.18        55.50 o
  -3   4   7         26.54         27.30        11.32 o
  -2   4   7       2482.50       2499.56       175.16 o
  -1   4   7         18.21         22.37         5.28 o
   0   4   7          3.79          6.13         5.57 o
   1   4   7          2.36          5.02         6.11 o
   2   4   7        584.94        530.92        59.73 o
   3   4   7          7.42         13.28         7.14 o
   4   4   7       2003.93       2094.27        90.78 o
   5   4   7        352.19        360.95        10.01 o
   6   4   7         82.10        108.93         4.87 o
   7   4   7          0.41          2.56         4.78 o
   8   4   7       1314.65       1451.45        28.96 o
   9   4   7          0.33          2.86         4.80 o
  10   4   7          1.37          1.47         5.44 o
  11   4   7          0.81          5.26         5.74 o
  12   4   7         38.39         37.96         5.39 o
  13   4   7          2.70          1.54         5.36 o
  14   4   7          3.50          5.00         6.40 o
  15   4   7          1.19          4.04         8.18 o
  16   4   7          1.26          1.87         5.61 o
 -10   5   7          1.14         -2.06         5.92 o
  -9   5   7          2.77         11.94        10.64 o
  -8   5   7          0.74         -3.23         6.44 o
  -7   5   7         71.61         80.36         6.65 o
  -6   5   7          0.33         -4.04         6.19 o
  -5   5   7         49.44         52.89         5.70 o
  -4   5   7         29.59         35.26         6.07 o
  -3   5   7          0.06          1.48         6.00 o
  -2   5   7         41.24         43.43         6.16 o
  -1   5   7         55.44         43.81         5.81 o
   0   5   7          6.15          6.09         6.24 o
   1   5   7        389.11        361.56        21.73 o
   2   5   7        902.54        829.81       121.51 o
   3   5   7        156.08        158.76        10.50 o
   4   5   7        559.01        661.97        19.57 o
   5   5   7        505.76        471.03        14.17 o
   6   5   7        961.44       1135.20        11.10 o
   7   5   7         95.83         85.68         5.33 o
   8   5   7         75.85         80.79         5.86 o
   9   5   7         15.38         11.19         5.66 o
  10   5   7          0.51          5.79         4.73 o
  11   5   7         13.37         10.76         4.14 o
  12   5   7         11.28         13.05         6.05 o
  13   5   7         13.61          8.67         5.90 o
  14   5   7         31.46         34.03         6.80 o
  15   5   7          0.78          3.46         6.72 o
 -10   6   7          0.58         -8.82         8.82 o
  -9   6   7          1.29          7.39         5.46 o
  -8   6   7         21.98         20.41         5.10 o
  -7   6   7         13.13         15.48         8.34 o
  -6   6   7         24.33         33.48         5.32 o
  -5   6   7         12.67         12.65         7.35 o
  -4   6   7         21.94         33.11         6.78 o
  -3   6   7          2.36          7.46         6.04 o
  -2   6   7         78.17        106.92        10.35 o
  -1   6   7         95.33         77.40         7.92 o
   0   6   7         76.04         73.52         6.52 o
   1   6   7          8.84          7.64         6.60 o
   2   6   7        222.67        218.33        21.55 o
   3   6   7        548.11        447.86        60.00 o
   4   6   7        260.04        279.82        13.27 o
   5   6   7          5.79          3.84         5.40 o
   6   6   7        150.29        140.41         5.10 o
   7   6   7         57.10         66.01         7.26 o
   8   6   7         25.68         26.04         5.12 o
   9   6   7        121.24        126.45         6.17 o
  10   6   7        121.43        154.57         6.40 o
  11   6   7         54.19         37.91         5.87 o
  12   6   7         16.24         20.33         4.72 o
  13   6   7          0.07          1.33         5.66 o
  14   6   7          0.89          1.32         5.51 o
  15   6   7          0.09          0.86         5.88 o
 -10   7   7          7.00          7.22         6.55 o
  -9   7   7          2.70          1.69         6.08 o
  -8   7   7          1.14          4.70         6.70 o
  -7   7   7          0.11          6.31         7.72 o
  -6   7   7        142.32        155.70        10.55 o
  -5   7   7         26.99         21.17         6.34 o
  -4   7   7         22.89         25.71         7.05 o
  -3   7   7          0.46         -2.19         5.41 o
  -2   7   7        328.35        323.63        30.25 o
  -1   7   7        795.60        775.57        61.94 o
   0   7   7          4.21          9.35         7.12 o
   1   7   7       1053.73        953.65        33.22 o
   2   7   7        208.10        211.97         8.87 o
   3   7   7          0.84          1.35         8.20 o
   4   7   7         18.00         16.62         6.64 o
   5   7   7          5.00          5.23         5.55 o
   6   7   7          1.05          4.24         5.95 o
   7   7   7        263.25        264.00         7.06 o
   8   7   7        100.92         95.34         6.22 o
   9   7   7        508.05        513.72        19.77 o
  10   7   7         42.81         72.62         6.35 o
  11   7   7        134.10        119.27         5.96 o
  12   7   7          2.87          2.54         4.65 o
  13   7   7          1.29          8.51         5.61 o
  14   7   7          2.72          3.32         5.69 o
  15   7   7          4.79          0.60         5.37 o
  -9   8   7          3.76         13.13         7.22 o
  -8   8   7          6.92          8.05         6.20 o
  -7   8   7          0.24         -0.82         5.70 o
  -6   8   7         21.40         22.86         5.68 o
  -5   8   7         60.92         52.39         7.08 o
  -4   8   7         58.09         46.57         5.67 o
  -3   8   7         35.18         33.95         5.62 o
  -2   8   7         36.90         51.56         6.70 o
  -1   8   7         20.36         23.24         6.64 o
   0   8   7         17.85         20.19         7.09 o
   1   8   7         20.26         20.67         7.55 o
   2   8   7         24.28         31.09         7.75 o
   3   8   7        157.31        168.49         8.46 o
   4   8   7         48.71         52.35         7.96 o
   5   8   7        102.63         84.72         8.05 o
   6   8   7          8.24          6.59         6.46 o
   7   8   7        161.58        155.13         6.90 o
   8   8   7         32.57         26.29         6.01 o
   9   8   7         75.55         46.34         4.92 o
  10   8   7        148.48        128.72         6.68 o
  11   8   7          2.43          7.72         6.11 o
  12   8   7         39.80         50.94         6.21 o
  13   8   7         33.59         32.69         5.62 o
  14   8   7          0.96         -2.46         6.56 o
  15   8   7          0.70         -0.75         5.69 o
  -9   9   7          7.49          7.42         6.50 o
  -8   9   7          0.65          5.56         6.39 o
  -7   9   7          1.04          3.57         8.49 o
  -6   9   7          1.21          8.67         5.82 o
  -5   9   7         15.03         18.78         5.68 o
  -4   9   7          0.05         -0.38         5.12 o
  -3   9   7         31.34         26.02         6.43 o
  -2   9   7          4.03          5.33         6.74 o
  -1   9   7         97.73         90.94        13.79 o
   0   9   7          0.05          3.65         6.66 o
   1   9   7         65.07         62.01         7.70 o
   2   9   7         27.56         42.14         7.48 o
   3   9   7         14.97         21.50         7.16 o
   4   9   7         67.95         65.89         8.52 o
   5   9   7         13.25          8.46         7.66 o
   6   9   7         53.07         69.32         6.91 o
   7   9   7         28.93         34.45         6.13 o
   8   9   7         94.09         95.96         6.54 o
   9   9   7         99.16        133.58         6.60 o
  10   9   7        157.88        133.50         5.63 o
  11   9   7         20.20         25.40         5.41 o
  12   9   7          5.21          8.76         5.48 o
  13   9   7          4.04          4.86         6.66 o
  14   9   7          1.18          3.13         7.03 o
  15   9   7          1.37         -6.38         6.38 o
  -8  10   7          0.03          4.33         5.62 o
  -7  10   7          4.46          4.89         4.84 o
  -6  10   7          0.03          8.60         6.70 o
  -5  10   7          2.52         13.40         6.60 o
  -4  10   7         13.29         16.34         5.55 o
  -3  10   7          8.51          8.82         6.23 o
  -2  10   7         14.12         13.40         5.78 o
  -1  10   7        224.84        235.74        20.53 o
   0  10   7          1.75          0.43         7.03 o
   1  10   7          2.86          1.99         6.91 o
   2  10   7          6.13         10.74         8.48 o
   3  10   7          5.18          7.26         7.49 o
   4  10   7          0.91          3.19         8.13 o
   5  10   7         12.24          8.62         7.66 o
   6  10   7         66.56         57.98         7.38 o
   7  10   7        187.72        183.43         7.71 o
   8  10   7          0.67          5.20         6.16 o
   9  10   7        104.21        109.97         6.65 o
  10  10   7          5.37          7.06         6.45 o
  11  10   7         45.25         60.18         6.24 o
  12  10   7          8.05         10.40         5.52 o
  13  10   7          0.53          0.82         5.13 o
  14  10   7          1.38          4.72         6.08 o
  -7  11   7          0.71         -0.61         6.25 o
  -6  11   7          5.35         14.01         5.87 o
  -5  11   7          3.57          5.83         5.21 o
  -4  11   7         17.75         23.06         5.68 o
  -3  11   7          7.72         17.01         5.79 o
  -2  11   7         30.15         37.75         6.11 o
  -1  11   7          2.42          6.19         6.15 o
   0  11   7          4.21         -1.25         6.70 o
   1  11   7         72.41         73.39         8.97 o
   2  11   7          0.61          5.24         8.46 o
   3  11   7         34.25         30.43         8.51 o
   4  11   7         78.47         88.24        10.50 o
   5  11   7         42.28         45.53         8.00 o
   6  11   7         41.94         44.53         9.23 o
   7  11   7          0.77         -0.44         6.37 o
   8  11   7          6.59          7.69         6.23 o
   9  11   7         42.14         34.77         6.54 o
  10  11   7          2.93          4.43         6.14 o
  11  11   7          1.45          4.72         6.39 o
  12  11   7          5.10          3.17         5.68 o
  13  11   7         57.38         65.72         7.29 o
  14  11   7          1.71          5.15         7.24 o
  -7  12   7          1.02         10.99         6.63 o
  -6  12   7          3.02          2.98         5.02 o
  -5  12   7          0.02          1.36         6.34 o
  -4  12   7          0.01          3.63         5.30 o
  -3  12   7         75.51         74.55         5.69 o
  -2  12   7         21.80         25.15         6.43 o
  -1  12   7        106.55        127.03         7.54 o
   0  12   7          3.33          0.51         8.31 o
   1  12   7          0.10          3.90         8.04 o
   2  12   7          3.90          7.14         8.18 o
   3  12   7         57.26         60.12         8.97 o
   4  12   7          0.04         -1.49         8.91 o
   5  12   7         10.82         15.14         8.10 o
   6  12   7         80.33         73.08         8.39 o
   7  12   7         31.23         28.83         6.60 o
   8  12   7          2.51         10.33         6.08 o
   9  12   7          6.58         19.46         5.57 o
  10  12   7          1.53          0.48         5.08 o
  11  12   7          2.38          6.20         5.00 o
  12  12   7          2.74          2.11         5.95 o
  13  12   7          3.66          7.68         6.26 o
  -6  13   7          2.15          5.12         5.77 o
  -5  13   7          3.74          9.31         6.32 o
  -4  13   7         27.64         28.08         6.61 o
  -3  13   7         22.86         19.92         6.54 o
  -2  13   7          7.62          9.12         6.78 o
  -1  13   7          6.02         11.18         7.96 o
   0  13   7         24.05         30.41         8.15 o
   1  13   7          4.68         -0.32         8.54 o
   2  13   7          3.10          4.49         8.68 o
   3  13   7         73.67         78.14         8.58 o
   4  13   7         48.89         56.47         8.39 o
   5  13   7          0.27          5.10         7.99 o
   6  13   7          0.00         -2.19         8.09 o
   7  13   7         58.81         53.46        12.00 o
   8  13   7          0.36          4.40         6.46 o
   9  13   7          1.72          4.62         6.18 o
  10  13   7          9.39          6.05         5.82 o
  11  13   7          0.42         -2.20         5.99 o
  12  13   7          0.24          9.31         5.56 o
  13  13   7          1.93          3.37         7.61 o
  -5  14   7          3.40          1.70         7.04 o
  -4  14   7          4.51          2.44         6.98 o
  -3  14   7          9.58         18.00         6.68 o
  -2  14   7          4.14          4.72         8.65 o
  -1  14   7          1.68          8.40         8.46 o
   0  14   7          1.06         -8.07         8.07 o
   1  14   7         35.24         36.57         8.46 o
   2  14   7        213.83        244.31        14.05 o
   3  14   7          1.04          1.54        11.18 o
   4  14   7         56.57         47.26         8.58 o
   5  14   7         10.29         13.24         8.39 o
   6  14   7          0.07         -1.88         8.09 o
   7  14   7          2.09          7.09        12.00 o
   8  14   7         24.56         31.25         8.29 o
   9  14   7          6.00          7.47         6.85 o
  10  14   7         16.90         19.29         6.68 o
  11  14   7          0.47          2.24         6.35 o
  12  14   7          0.36          6.56         6.88 o
  -3  15   7          0.15          8.56         9.04 o
  -2  15   7          2.77          7.74         8.85 o
  -1  15   7          1.44         10.33         8.65 o
   0  15   7          6.73          3.24         8.74 o
   1  15   7         16.97         18.71         8.43 o
   2  15   7          1.07         -1.62         8.27 o
   3  15   7          4.78          6.49         9.04 o
   4  15   7          1.75          2.28         8.37 o
   5  15   7         18.72         21.94         8.48 o
   6  15   7          1.67         -4.99         8.19 o
   7  15   7          6.14         -3.03         8.58 o
   8  15   7          0.13          3.11         8.46 o
   9  15   7          0.29          5.37         8.57 o
  10  15   7          0.24          0.25         7.57 o
  11  15   7          0.49          4.35         7.27 o
  -2  16   7          0.11         -1.91        12.55 o
  -1  16   7         14.91         24.38         9.25 o
   0  16   7          0.17          2.88         9.04 o
   1  16   7          3.40          6.77         8.76 o
   2  16   7          0.29          7.51         8.85 o
   3  16   7          0.00         -0.82         8.76 o
   4  16   7          4.45          0.77         9.44 o
   5  16   7          5.99         11.18         8.48 o
   6  16   7          1.35         -0.50         8.77 o
   7  16   7          2.46          3.03         8.58 o
   8  16   7          0.98          4.85         8.76 o
   9  16   7          3.63          3.18         8.95 o
   1  17   7          0.13         10.95         9.25 o
   2  17   7          0.24          0.81         9.06 o
   3  17   7          4.67          1.87         9.15 o
   4  17   7          2.33          2.98        10.03 o
   5  17   7          0.78          3.69         9.16 o
   6  17   7          0.37          8.06        10.09 o
   7  17   7          0.17          4.64        13.36 o
  -2 -13   8          0.91          8.57         5.39 o
  -1 -13   8          1.61          5.36         5.40 o
   0 -13   8         76.04         97.96         6.06 o
   1 -13   8          0.00          4.92         5.88 o
   2 -13   8         13.58         24.80         5.93 o
   3 -13   8          4.08         -1.67         6.71 o
  -4 -12   8          0.89         10.13         7.34 o
  -3 -12   8          1.72         -0.52         5.42 o
  -2 -12   8          0.15          5.74         5.68 o
  -1 -12   8          0.79         -0.40         5.44 o
   0 -12   8         12.08         18.67         4.97 o
   1 -12   8          0.05          8.51         5.32 o
   2 -12   8          1.47          9.96         6.16 o
   3 -12   8          0.04          4.39         5.41 o
   4 -12   8          0.56          4.27         4.61 o
   5 -12   8          0.37          1.13         5.80 o
   6 -12   8          2.11          7.22         5.85 o
  -6 -11   8         13.95         31.00         7.71 o
  -5 -11   8          0.01         11.09         7.18 o
  -4 -11   8          0.01          8.10         6.98 o
  -3 -11   8          0.02          2.58         4.60 o
  -2 -11   8          0.33         11.97         5.88 o
  -1 -11   8          0.00          4.57         5.23 o
   0 -11   8          7.72          5.16         4.77 o
   1 -11   8          0.01          0.18         4.70 o
   2 -11   8          3.96         14.85         5.27 o
   3 -11   8          9.84          8.93         4.77 o
   4 -11   8          0.02          5.66         4.70 o
   5 -11   8         14.66         17.21         5.99 o
   6 -11   8          0.01          4.33         4.91 o
   7 -11   8          0.29          1.70         5.49 o
   8 -11   8          0.02          9.37         6.45 o
  -7 -10   8          8.12          9.29         7.39 o
  -6 -10   8          3.20         -0.53         7.16 o
  -5 -10   8          1.40         -0.85         5.35 o
  -4 -10   8         14.85         17.10         5.33 o
  -3 -10   8          0.63          0.94         4.76 o
  -2 -10   8          1.16          4.96         5.11 o
  -1 -10   8          5.98          8.62         5.20 o
   0 -10   8          0.24          5.94         5.70 o
   1 -10   8          1.31         -2.20         5.47 o
   2 -10   8          0.19          2.39         4.63 o
   3 -10   8          3.30         -0.28         4.69 o
   4 -10   8          0.73          6.12         5.77 o
   5 -10   8         39.70         27.15         7.09 o
   6 -10   8          0.94         -1.92         5.18 o
   7 -10   8          1.78         -0.74         4.32 o
   8 -10   8          0.28         -3.48         6.51 o
   9 -10   8         19.51         31.72         9.28 o
  -8  -9   8          0.06          3.63         6.77 o
  -7  -9   8         17.01         15.41         4.92 o
  -6  -9   8         18.89         18.70         7.12 o
  -5  -9   8          0.01          0.56         5.82 o
  -4  -9   8         15.54         20.03         4.94 o
  -3  -9   8        101.80        109.76         6.37 o
  -2  -9   8         17.16         22.57         5.24 o
  -1  -9   8         28.22         18.03         4.71 o
   0  -9   8         26.31         18.06         4.33 o
   1  -9   8          5.11         13.95         5.67 o
   2  -9   8         29.23         29.49         4.60 o
   3  -9   8        147.34        141.81        12.05 o
   4  -9   8          9.18         18.91         5.62 o
   5  -9   8         29.65         10.63         6.18 o
   6  -9   8          0.02          2.99         5.08 o
   7  -9   8          0.27          6.24         5.72 o
   8  -9   8          0.74         12.47         5.13 o
   9  -9   8          7.16          3.61         5.65 o
  10  -9   8          8.04         12.30         6.35 o
  -9  -8   8          3.88         26.73        13.36 o
  -8  -8   8          0.04         -4.66         5.98 o
  -7  -8   8          2.68         16.01         9.96 o
  -6  -8   8          2.56          5.86         5.98 o
  -5  -8   8         19.06         23.99         6.76 o
  -4  -8   8          6.19         13.56         4.70 o
  -3  -8   8          0.10         -4.64         5.29 o
  -2  -8   8         39.96         45.17         4.94 o
  -1  -8   8        137.86        129.95        10.31 o
   0  -8   8          8.71         21.89         5.75 o
   1  -8   8        331.35        312.25        15.67 o
   2  -8   8         27.19         24.79         4.82 o
   3  -8   8         88.18         69.24         8.23 o
   4  -8   8         53.79         67.10         7.09 o
   5  -8   8         58.20         33.37         4.77 o
   6  -8   8         49.53         38.20         5.07 o
   7  -8   8          2.07          9.61         5.70 o
   8  -8   8          0.76          5.19         5.01 o
   9  -8   8          3.79          0.09         5.83 o
  10  -8   8          0.66          8.70         5.34 o
  11  -8   8         12.55         23.10         7.48 o
  -9  -7   8          0.09          1.01         5.68 o
  -8  -7   8          5.55         19.29         6.07 o
  -7  -7   8         12.85          3.68         6.90 o
  -6  -7   8          1.83          0.20         5.75 o
  -5  -7   8          6.11          6.82         4.75 o
  -4  -7   8          6.34         12.09         5.06 o
  -3  -7   8        787.00        775.78        35.27 o
  -2  -7   8        396.43        417.06        13.39 o
  -1  -7   8          9.54         14.18         5.91 o
   0  -7   8         47.41         48.88         8.42 o
   1  -7   8          5.62          2.10         5.51 o
   2  -7   8        136.90        126.75         5.19 o
   3  -7   8        710.44        673.59        31.98 o
   4  -7   8         54.93         87.88         8.58 o
   5  -7   8        136.96        136.00        10.79 o
   6  -7   8         91.44         97.82         9.17 o
   7  -7   8         17.41         19.59         5.01 o
   8  -7   8         14.30         13.99         3.94 o
   9  -7   8         47.61         46.13         4.84 o
  10  -7   8          9.23         18.54         5.69 o
  11  -7   8         10.67          4.78         8.26 o
  12  -7   8          0.06         -0.35         5.66 o
 -10  -6   8          3.00          3.37         6.25 o
  -9  -6   8          3.03         -2.53         5.43 o
  -8  -6   8         10.49         24.85         6.70 o
  -7  -6   8          0.44         11.84         5.55 o
  -6  -6   8          0.02          6.48         5.45 o
  -5  -6   8          0.05          0.54         5.50 o
  -4  -6   8         41.52         39.80         4.75 o
  -3  -6   8          3.33          6.56         5.51 o
  -2  -6   8         14.79         12.35         4.84 o
  -1  -6   8          5.26          0.75         5.45 o
   0  -6   8        310.68        299.66        12.09 o
   1  -6   8        157.37        137.51         7.56 o
   2  -6   8        155.89        147.37         5.23 o
   3  -6   8        131.64        112.52         8.78 o
   4  -6   8          1.90         16.13         5.57 o
   5  -6   8          3.97          5.43         6.14 o
   6  -6   8          3.93          1.97         6.57 o
   7  -6   8         41.50         40.93         4.02 o
   8  -6   8         44.98         31.62         4.88 o
   9  -6   8         75.28         83.95         7.86 o
  10  -6   8         19.09         17.78         5.49 o
  11  -6   8          0.48          9.56         5.26 o
  12  -6   8          0.47          1.47         8.33 o
  13  -6   8          0.13         -4.91         9.00 o
 -10  -5   8          2.81          7.65         5.76 o
  -9  -5   8         14.46         19.74         6.10 o
  -8  -5   8          3.00          4.33         4.74 o
  -7  -5   8          0.95         -1.01         6.55 o
  -6  -5   8         63.72         64.78        13.23 o
  -5  -5   8          0.02          7.10         6.69 o
  -4  -5   8          3.65         12.16         4.37 o
  -3  -5   8         77.87         77.41         5.13 o
  -2  -5   8         14.00         11.34         5.50 o
  -1  -5   8         33.18         34.99         6.14 o
   0  -5   8         62.53         55.54         6.66 o
   1  -5   8          0.10          0.52         5.46 o
   2  -5   8         26.27         23.53         4.95 o
   3  -5   8         16.78         14.68         5.28 o
   4  -5   8        139.52        139.84        11.22 o
   5  -5   8        258.39        234.47         8.19 o
   6  -5   8          0.10          4.43         4.54 o
   7  -5   8         55.73         51.37         5.24 o
   8  -5   8        111.61        109.58         5.54 o
   9  -5   8          1.00          3.49         4.65 o
  10  -5   8         17.01         15.70         4.95 o
  11  -5   8         11.17         11.99         6.75 o
  12  -5   8          0.10         -2.67         5.19 o
  13  -5   8         22.97         18.21         5.74 o
 -10  -4   8          0.51         15.45         7.22 o
  -9  -4   8          0.86          3.45         9.81 o
  -8  -4   8         12.70         17.72         6.65 o
  -7  -4   8         51.98         56.55         4.85 o
  -6  -4   8         95.93         91.83        11.21 o
  -5  -4   8         86.78         82.80         8.26 o
  -4  -4   8         17.91         17.69         4.92 o
  -3  -4   8          9.96         17.50         5.51 o
  -2  -4   8          4.55         17.14         5.52 o
  -1  -4   8          0.85          0.94         5.11 o
   0  -4   8        628.29        591.35        20.48 o
   1  -4   8        177.75        178.52         8.74 o
   2  -4   8         78.57         88.15         6.15 o
   3  -4   8         22.06         14.30         5.27 o
   4  -4   8         70.27         66.37         5.62 o
   5  -4   8         16.35         18.80         4.54 o
   6  -4   8        373.94        430.03        18.14 o
   7  -4   8        214.71        185.72         7.63 o
   8  -4   8         66.71         54.94         4.50 o
   9  -4   8          0.51          6.43         4.38 o
  10  -4   8         48.47         47.75         5.49 o
  11  -4   8         15.06         20.14         4.51 o
  12  -4   8          2.41          2.16         7.19 o
  13  -4   8          0.57         11.66         5.86 o
  14  -4   8         10.47         16.60         6.46 o
 -10  -3   8          6.92          7.30         7.33 o
  -9  -3   8          2.06         -2.89         5.91 o
  -8  -3   8         21.63         27.35         7.47 o
  -7  -3   8         39.65         41.83         5.78 o
  -6  -3   8          3.56          8.15         5.48 o
  -5  -3   8         50.41         68.91        25.37 o
  -4  -3   8         93.55         93.90         5.57 o
  -3  -3   8         17.59         18.92         5.59 o
  -2  -3   8         36.35         44.99         6.11 o
  -1  -3   8       1342.08       1167.55        62.24 o
   0  -3   8       2573.09       2483.00       123.53 o
   1  -3   8       2156.45       1936.35       110.63 o
   2  -3   8         83.18         79.82         4.88 o
   3  -3   8        174.70        153.87         6.26 o
   4  -3   8          2.20         10.19         5.06 o
   5  -3   8         99.69         78.39         5.56 o
   6  -3   8        296.32        286.28         9.02 o
   7  -3   8          1.46          1.50         4.76 o
   8  -3   8       1644.52       1635.87        23.45 o
   9  -3   8       1733.97       1554.10        61.74 o
  10  -3   8         30.85         47.79         8.95 o
  11  -3   8          0.99          1.25         4.68 o
  12  -3   8          0.22          5.00         6.39 o
  13  -3   8         15.21         15.14         6.66 o
  14  -3   8          7.42          7.90         5.99 o
 -11  -2   8          0.02         11.44         5.51 o
 -10  -2   8          4.41          6.02         5.46 o
  -9  -2   8          0.44         -6.10         6.10 o
  -8  -2   8         31.74         28.80         4.66 o
  -7  -2   8         16.76         17.71         5.59 o
  -6  -2   8         55.36         61.58         5.31 o
  -5  -2   8         48.56         46.26         8.06 o
  -4  -2   8         16.61         12.63         7.29 o
  -3  -2   8         60.85         54.60         5.43 o
  -2  -2   8         10.80         13.00         4.92 o
  -1  -2   8        664.86        616.34        38.66 o
   0  -2   8        154.06        148.69         5.55 o
   1  -2   8         16.08         19.62         5.78 o
   2  -2   8        212.68        235.28         8.66 o
   3  -2   8        469.58        511.86        13.28 o
   4  -2   8        273.56        289.52         9.68 o
   5  -2   8         29.13         22.67         4.47 o
   6  -2   8         11.39         13.53         3.86 o
   7  -2   8         69.93         64.22         4.25 o
   8  -2   8         83.00         88.91         5.01 o
   9  -2   8        191.19        193.33         4.83 o
  10  -2   8         38.29         29.02         4.74 o
  11  -2   8        121.67        100.16         6.03 o
  12  -2   8         14.49         13.20         4.75 o
  13  -2   8          0.04          4.14         5.01 o
  14  -2   8         12.62          7.22         5.79 o
 -11  -1   8          1.26          5.56         5.67 o
 -10  -1   8          4.30          5.90         6.39 o
  -9  -1   8          6.60         10.00         5.71 o
  -8  -1   8         34.24         32.69         6.59 o
  -7  -1   8         31.09         25.32         6.43 o
  -6  -1   8         31.40         37.15         4.87 o
  -5  -1   8         49.14         41.09         5.71 o
  -4  -1   8          8.72          4.68         5.01 o
  -3  -1   8         55.19         62.34         5.30 o
  -2  -1   8         83.46         81.32         7.43 o
  -1  -1   8         62.89         65.07         5.06 o
   0  -1   8        358.70        354.38        18.66 o
   1  -1   8          1.20          5.90         5.46 o
   2  -1   8         26.23         38.57         4.98 o
   3  -1   8        204.58        218.10         8.98 o
   4  -1   8        107.36        106.32         5.37 o
   5  -1   8         32.56         46.62         5.78 o
   6  -1   8         11.70         15.09         4.36 o
   7  -1   8         36.62         41.46         4.56 o
   8  -1   8          3.97          1.03         4.66 o
   9  -1   8        302.79        283.73         5.78 o
  10  -1   8        141.25        115.33         5.63 o
  11  -1   8         19.05         17.74         5.19 o
  12  -1   8         11.07         16.48         5.29 o
  13  -1   8         80.18         65.16         5.27 o
  14  -1   8          0.90          5.91         5.26 o
  15  -1   8          0.09         -2.53         6.06 o
 -11   0   8          0.09          1.26         5.66 o
 -10   0   8          4.29          8.64         6.28 o
  -9   0   8         31.86         25.04         5.94 o
  -8   0   8         27.83         33.64         6.54 o
  -7   0   8          6.08          6.18         5.59 o
  -6   0   8         65.09         73.65         5.53 o
  -5   0   8         42.04         41.92         6.39 o
  -4   0   8         54.70         63.82         5.11 o
  -3   0   8        195.79        174.34        16.02 o
  -2   0   8          0.05          9.81         4.39 o
  -1   0   8        303.03        227.87        14.44 o
   0   0   8        132.55        126.98        11.38 o
   1   0   8          6.37          3.62         4.88 o
   2   0   8        303.98        307.75        11.16 o
   3   0   8        209.45        204.72         6.03 o
   4   0   8        654.12        674.23        22.32 o
   5   0   8        426.05        403.65         9.34 o
   6   0   8         50.43         47.94         4.26 o
   7   0   8          3.64         10.14         4.00 o
   8   0   8         14.21         19.27         3.85 o
   9   0   8         72.18         70.83         4.74 o
  10   0   8         82.67         95.33         5.55 o
  11   0   8        713.28        734.75        23.22 o
  12   0   8        298.48        277.38         7.72 o
  13   0   8          5.48          4.71         6.03 o
  14   0   8          0.50          2.98         5.46 o
  15   0   8          6.35         -0.10         5.32 o
 -11   1   8          0.44          3.57         5.81 o
 -10   1   8         11.42         14.14         7.07 o
  -9   1   8          0.19          2.67         5.70 o
  -8   1   8         15.14         19.29         5.39 o
  -7   1   8         54.84         60.39        12.90 o
  -6   1   8        316.84        356.32        34.43 o
  -5   1   8        318.34        328.03        26.44 o
  -4   1   8         80.62         84.39         6.84 o
  -3   1   8         62.62         70.38         7.99 o
  -2   1   8          4.07         -2.44         5.22 o
  -1   1   8        195.12        172.97         9.49 o
   0   1   8         77.17         76.84         6.93 o
   1   1   8          4.53         12.54         6.02 o
   2   1   8        496.09        453.21        22.74 o
   3   1   8        107.68         82.34         6.26 o
   4   1   8          1.33          6.24         5.04 o
   5   1   8          0.01          3.59         4.56 o
   6   1   8         12.11         20.41         3.81 o
   7   1   8        242.22        224.23         5.16 o
   8   1   8        147.23        146.34         4.85 o
   9   1   8        501.38        474.01         8.94 o
  10   1   8        591.66        587.50        11.19 o
  11   1   8         60.69         59.75         5.29 o
  12   1   8        242.31        221.33         5.37 o
  13   1   8          7.89          8.14         5.29 o
  14   1   8          1.13          1.72         5.46 o
  15   1   8          0.47          5.39         5.16 o
 -11   2   8          1.95          9.77         6.58 o
 -10   2   8          1.04         10.28         5.76 o
  -9   2   8          0.17          3.21         6.96 o
  -8   2   8         11.13          6.11         5.78 o
  -7   2   8         28.21         30.67         5.84 o
  -6   2   8         53.40         47.23         5.60 o
  -5   2   8         74.80         80.30         5.57 o
  -4   2   8        471.80        523.65        45.97 o
  -3   2   8          6.79         13.87         5.61 o
  -2   2   8          0.00         -1.65         4.80 o
  -1   2   8        743.46        611.24        47.75 o
   0   2   8         93.02         86.75         9.72 o
   1   2   8        650.83        568.52        33.46 o
   2   2   8        374.79        388.15        14.88 o
   3   2   8         10.81          8.99         5.25 o
   4   2   8        380.89        431.31        15.90 o
   5   2   8        250.18        256.48        12.10 o
   6   2   8        671.47        706.89        10.85 o
   7   2   8        103.61         94.42         3.98 o
   8   2   8        119.49         91.75         5.11 o
   9   2   8          2.43          6.88         4.32 o
  10   2   8         49.09         43.79         5.87 o
  11   2   8          7.66          6.67         4.51 o
  12   2   8         84.75         74.90         4.50 o
  13   2   8          0.82          0.82         4.30 o
  14   2   8          1.60          6.10         5.03 o
  15   2   8         10.00         16.99         5.81 o
 -10   3   8          0.39          6.16         6.22 o
  -9   3   8          0.86          2.73         4.76 o
  -8   3   8          0.86          5.57         6.44 o
  -7   3   8          5.56          4.26         7.09 o
  -6   3   8         19.57         17.45         4.87 o
  -5   3   8         66.54         63.41         5.84 o
  -4   3   8         22.87         18.46         5.36 o
  -3   3   8        186.35        178.08        24.82 o
  -2   3   8        689.89        764.97        48.70 o
  -1   3   8         10.78         22.42         5.91 o
   0   3   8         33.32         24.02         6.06 o
   1   3   8         38.24         52.20         6.17 o
   2   3   8      13751.17      12365.68       746.88 o
   3   3   8        261.19        244.02         8.82 o
   4   3   8          1.73         10.34         6.09 o
   5   3   8          0.16          4.48         4.90 o
   6   3   8       1472.77       1667.25        29.07 o
   7   3   8         16.01         12.49         4.27 o
   8   3   8        475.14        526.71         6.42 o
   9   3   8         23.27         26.72         4.93 o
  10   3   8         77.12         82.95         4.83 o
  11   3   8          4.49          3.68         5.03 o
  12   3   8          2.04          1.34         4.65 o
  13   3   8          5.77          9.41         5.32 o
  14   3   8         33.89         31.28         4.61 o
  15   3   8          0.04         12.26         5.75 o
  16   3   8          7.16         14.18        12.82 o
 -10   4   8          4.09          1.33         6.11 o
  -9   4   8          6.09         17.22         5.84 o
  -8   4   8         39.59         43.76         5.93 o
  -7   4   8          0.32          6.84         9.00 o
  -6   4   8         12.88         25.42         6.24 o
  -5   4   8          5.32         13.45         5.65 o
  -4   4   8         65.73         68.73        10.03 o
  -3   4   8          1.01         -3.95         5.60 o
  -2   4   8          3.47          5.50         5.73 o
  -1   4   8         14.96         19.76         6.00 o
   0   4   8      12092.06      12086.80       939.87 o
   1   4   8        222.94        217.44        13.60 o
   2   4   8         65.55         57.82         7.94 o
   3   4   8         13.68         13.38         8.93 o
   4   4   8        818.47        814.67        34.84 o
   5   4   8         93.49         90.10         5.55 o
   6   4   8         11.48         11.46         5.16 o
   7   4   8         21.47         18.83         4.97 o
   8   4   8       2058.22       2320.06        31.11 o
   9   4   8          1.46          1.42         5.05 o
  10   4   8         18.74         24.66         5.77 o
  11   4   8          2.79          3.03         5.77 o
  12   4   8          3.32         11.75         5.06 o
  13   4   8         36.38         34.36         6.11 o
  14   4   8         10.49         14.36         5.59 o
  15   4   8          0.22         -5.23         6.67 o
  16   4   8          0.01         -0.17         7.21 o
 -10   5   8         12.65          7.27         7.22 o
  -9   5   8          5.81          2.47         5.26 o
  -8   5   8          0.14          0.06         6.74 o
  -7   5   8         25.63         25.44         5.43 o
  -6   5   8          4.81          5.14         5.44 o
  -5   5   8         15.13         26.25         7.93 o
  -4   5   8         20.51         15.95         9.96 o
  -3   5   8        174.85        160.07         8.89 o
  -2   5   8          4.52          7.39         5.68 o
  -1   5   8        126.34         98.72         7.83 o
   0   5   8         57.84         69.76         5.73 o
   1   5   8          1.93          9.23         7.02 o
   2   5   8        350.36        370.07        47.87 o
   3   5   8        334.67        307.73        30.82 o
   4   5   8        396.69        427.94        47.46 o
   5   5   8        334.71        347.21        10.35 o
   6   5   8         40.98         57.94         5.69 o
   7   5   8          0.06          0.13         4.97 o
   8   5   8          6.04          7.71         4.38 o
   9   5   8          9.54         11.66         5.66 o
  10   5   8          0.58          6.34         4.33 o
  11   5   8          2.02         -1.60         4.47 o
  12   5   8         14.72         12.55         5.16 o
  13   5   8          1.35          0.22         9.14 o
  14   5   8          0.25          8.55         7.91 o
  15   5   8          0.74          1.59         6.55 o
  16   5   8          5.39          7.36         8.73 o
 -10   6   8          0.10          6.38         5.72 o
  -9   6   8          2.78          6.79         5.42 o
  -8   6   8         19.58         16.87         9.14 o
  -7   6   8          8.70         -0.75        10.50 o
  -6   6   8         30.26         30.17         5.03 o
  -5   6   8          9.24         18.92         5.33 o
  -4   6   8         13.47         18.10         6.11 o
  -3   6   8         87.74         77.64        10.50 o
  -2   6   8          2.76          4.78         6.13 o
  -1   6   8          1.71          7.55         5.84 o
   0   6   8       1810.75       1593.08       116.05 o
   1   6   8         14.74         11.44         6.59 o
   2   6   8        109.71         90.79        11.59 o
   3   6   8        759.00        666.65        83.73 o
   4   6   8         18.23         19.67         7.57 o
   5   6   8         12.80          8.59         6.08 o
   6   6   8         53.33         63.01         5.07 o
   7   6   8         37.00         37.82         4.77 o
   8   6   8        202.47        212.97        12.93 o
   9   6   8          0.02          7.33         5.87 o
  10   6   8          3.78          4.11         5.03 o
  11   6   8          0.94          4.05         4.53 o
  12   6   8          0.00          9.53         4.69 o
  13   6   8         16.18         19.25         5.49 o
  14   6   8         19.19         12.37         6.56 o
  15   6   8          1.07          6.06         5.16 o
  -9   7   8          0.60          8.96         7.40 o
  -8   7   8          5.56         10.19         5.32 o
  -7   7   8         68.19         74.09         7.61 o
  -6   7   8          2.55          8.27         6.37 o
  -5   7   8         27.52         28.57         6.58 o
  -4   7   8          0.04          3.13         6.16 o
  -3   7   8          2.23          4.07         6.30 o
  -2   7   8        104.17        124.76        13.28 o
  -1   7   8        110.84        117.60         7.46 o
   0   7   8        532.80        523.00        27.16 o
   1   7   8        245.50        230.68         9.88 o
   2   7   8        155.42        150.37        15.55 o
   3   7   8         35.20         37.86         9.55 o
   4   7   8         20.09         18.66         8.06 o
   5   7   8          0.29          2.85         5.94 o
   6   7   8         83.97         77.97         5.95 o
   7   7   8         77.25         84.18         5.40 o
   8   7   8        125.97        128.87         6.65 o
   9   7   8       1159.32       1139.97         9.89 o
  10   7   8         35.21         42.70         6.19 o
  11   7   8         29.70         28.71         6.06 o
  12   7   8        200.57        196.68         6.98 o
  13   7   8          0.00          2.63         5.59 o
  14   7   8          2.45         15.55         6.11 o
  15   7   8          1.13          1.19         7.03 o
  -9   8   8          0.00          2.06         7.48 o
  -8   8   8          2.61         11.56         6.10 o
  -7   8   8          0.02          7.84         5.22 o
  -6   8   8          5.30          8.66         5.72 o
  -5   8   8         20.41         19.21         5.60 o
  -4   8   8          0.14          6.08         5.90 o
  -3   8   8         38.09         38.96         5.72 o
  -2   8   8         22.79         24.47         6.62 o
  -1   8   8          2.10          3.76         6.30 o
   0   8   8         67.39         73.48         7.39 o
   1   8   8         78.77         78.63         7.07 o
   2   8   8         16.84          9.17         6.90 o
   3   8   8        894.67        816.26       121.37 o
   4   8   8         64.73         67.97         8.12 o
   5   8   8          6.47         12.12         6.25 o
   6   8   8         17.44         17.68         5.80 o
   7   8   8         18.12         11.18         6.33 o
   8   8   8         59.07         56.65         6.18 o
   9   8   8          2.98          8.24         6.08 o
  10   8   8         54.98         73.85         6.30 o
  11   8   8        765.62        793.72        13.95 o
  12   8   8         95.55        105.81         6.60 o
  13   8   8          1.68          2.97         6.29 o
  14   8   8          1.18         12.93         6.82 o
  15   8   8          9.98          9.92         7.24 o
  -8   9   8         10.04         15.49         7.20 o
  -7   9   8          0.05         -2.71         6.18 o
  -6   9   8          1.73          7.32         5.39 o
  -5   9   8         25.98         21.68         6.47 o
  -4   9   8          0.12          0.31         6.09 o
  -3   9   8         13.30         10.76         5.62 o
  -2   9   8         31.86         24.16         6.55 o
  -1   9   8         33.07         29.41         6.38 o
   0   9   8         22.84         37.97         7.06 o
   1   9   8          1.59          7.61         6.61 o
   2   9   8         69.22         76.29         7.33 o
   3   9   8        229.43        216.87        10.93 o
   4   9   8         18.15         21.84         7.13 o
   5   9   8         87.17         78.40         6.82 o
   6   9   8         13.96         18.72         6.58 o
   7   9   8          2.15          9.44         5.97 o
   8   9   8         16.56         16.45         6.39 o
   9   9   8        143.04        138.30         6.87 o
  10   9   8         74.29         62.72         6.14 o
  11   9   8          0.78          0.67         6.18 o
  12   9   8          4.57          8.16         5.39 o
  13   9   8          1.47          9.28         5.72 o
  14   9   8          2.28          4.25         6.77 o
  15   9   8          1.80          7.26         6.12 o
  -8  10   8          0.46          6.25         5.68 o
  -7  10   8          1.15          4.17         5.57 o
  -6  10   8          1.82          0.51         6.70 o
  -5  10   8         35.52         37.68         6.80 o
  -4  10   8          9.42          8.99         6.37 o
  -3  10   8         39.83         36.96         6.59 o
  -2  10   8          0.00          0.02         6.57 o
  -1  10   8          2.20          4.74         6.50 o
   0  10   8         30.66         31.81         6.98 o
   1  10   8          1.74          4.45         6.93 o
   2  10   8         89.58         87.99         8.35 o
   3  10   8        115.70        129.46         9.02 o
   4  10   8         76.08         85.74         9.19 o
   5  10   8          0.21          4.63         7.13 o
   6  10   8         19.85         20.89         7.45 o
   7  10   8         41.82         41.51         6.76 o
   8  10   8          1.65          6.59         6.46 o
   9  10   8         26.63         30.33         6.68 o
  10  10   8        221.29        261.46         7.49 o
  11  10   8        271.75        259.64        11.37 o
  12  10   8          2.64          4.63         6.35 o
  13  10   8          4.93          1.70         5.75 o
  14  10   8          0.18          3.39         6.77 o
  -7  11   8          0.91          4.38         5.68 o
  -6  11   8          2.27          1.68         5.33 o
  -5  11   8          1.90          2.42         6.73 o
  -4  11   8         20.97         17.03         5.97 o
  -3  11   8          4.64         13.63         6.48 o
  -2  11   8          0.72          3.77         6.55 o
  -1  11   8          0.25          5.91         7.50 o
   0  11   8         36.03         38.38         7.70 o
   1  11   8          1.14          1.02         8.30 o
   2  11   8          0.28          1.00         8.65 o
   3  11   8         25.19         31.66         9.40 o
   4  11   8         48.54         52.88         9.84 o
   5  11   8         69.87         57.56         9.10 o
   6  11   8         89.16         94.51         8.18 o
   7  11   8         19.06         20.95         7.30 o
   8  11   8        162.45        174.98         8.13 o
   9  11   8        353.46        360.43         8.23 o
  10  11   8         23.40         18.06         6.44 o
  11  11   8         33.62         34.71         6.60 o
  12  11   8          7.46          8.64         6.64 o
  13  11   8          2.52          4.31         6.54 o
  14  11   8          0.01          6.64         7.08 o
  -6  12   8          1.17          3.28         5.61 o
  -5  12   8          0.41          2.55         5.31 o
  -4  12   8         47.62         42.18         6.35 o
  -3  12   8         77.31         80.77         6.41 o
  -2  12   8         15.74         11.92         6.24 o
  -1  12   8          5.65          6.77         6.30 o
   0  12   8         28.80         33.10         7.01 o
   1  12   8          0.03          3.13         8.77 o
   2  12   8         61.30         66.18         8.31 o
   3  12   8         65.79         62.29         9.23 o
   4  12   8         10.82         20.22         8.78 o
   5  12   8        126.40        132.95         8.67 o
   6  12   8         74.19         67.37        14.18 o
   7  12   8          3.35          3.31         6.37 o
   8  12   8          0.34          3.61         6.87 o
   9  12   8          5.85         12.02         6.70 o
  10  12   8         11.66          5.55         6.50 o
  11  12   8          3.07          3.28         6.67 o
  12  12   8          3.45          7.33         6.97 o
  13  12   8          1.29          5.51         6.25 o
  -5  13   8          5.97          7.55         6.45 o
  -4  13   8         14.58         15.83         5.70 o
  -3  13   8         13.18         15.03         6.68 o
  -2  13   8          2.84         -0.11         6.79 o
  -1  13   8          9.70         16.87         7.58 o
   0  13   8         18.01         11.86         9.14 o
   1  13   8        230.24        233.91         9.70 o
   2  13   8         75.81         92.16         9.22 o
   3  13   8          4.34          3.42         8.62 o
   4  13   8          6.49         12.24         8.26 o
   5  13   8          3.59          4.49         7.81 o
   6  13   8         27.77         32.18         8.10 o
   7  13   8          0.24          2.37         8.37 o
   8  13   8         12.96         19.19         7.18 o
   9  13   8         28.59         30.24         6.43 o
  10  13   8          0.34          5.64         5.89 o
  11  13   8          6.99         10.45         6.02 o
  12  13   8          4.48          0.14         6.26 o
  13  13   8          9.38         10.14         6.47 o
  -4  14   8          8.98          7.26         6.00 o
  -3  14   8         11.28         12.48         7.15 o
  -2  14   8          1.10          3.55         7.42 o
  -1  14   8         85.59         75.98        10.36 o
   0  14   8        115.57        131.41        17.73 o
   1  14   8        162.16        180.19        10.03 o
   2  14   8         20.43         20.07         8.29 o
   3  14   8         10.04         19.22         9.11 o
   4  14   8         64.66         74.67        10.60 o
   5  14   8          0.22         -1.91         8.19 o
   6  14   8          6.82          7.50         8.10 o
   7  14   8         91.86         89.17         9.30 o
   8  14   8         18.38         21.08         8.46 o
   9  14   8         28.90         31.90         6.96 o
  10  14   8          3.97          6.99         6.79 o
  11  14   8          8.51          9.37         6.65 o
  12  14   8          3.13          7.89         6.72 o
  -3  15   8          1.53          1.38         8.33 o
  -2  15   8          0.17          7.74         9.04 o
  -1  15   8          1.46         -2.42        10.23 o
   0  15   8          0.32          5.19         8.67 o
   1  15   8         34.71         34.28         9.48 o
   2  15   8          8.22         10.23         9.09 o
   3  15   8         53.62         55.55         8.67 o
   4  15   8          7.76         11.89         9.10 o
   5  15   8          9.02         17.16         9.11 o
   6  15   8          2.14         -0.94        10.12 o
   7  15   8          7.36          2.45        12.00 o
   8  15   8          0.12          6.37         8.46 o
   9  15   8          0.01         -0.84         8.57 o
  10  15   8          2.66          3.54         7.76 o
  11  15   8          1.16          0.95         7.12 o
  -1  16   8          3.67         16.08        10.28 o
   0  16   8          8.20          1.51         9.15 o
   1  16   8          0.14         -3.95         9.04 o
   2  16   8          8.02         11.56         8.87 o
   3  16   8          2.66          5.45         8.87 o
   4  16   8          0.81         -0.66         8.67 o
   5  16   8          0.42          5.43         8.58 o
   6  16   8          4.42         12.29         9.62 o
   7  16   8          9.88         14.18        12.55 o
   8  16   8          2.61         13.80         9.79 o
   9  16   8          8.83         19.88         8.95 o
   2  17   8          2.31         -4.25         9.35 o
   3  17   8          7.12          9.04         9.15 o
   4  17   8          0.49          4.05        10.03 o
   5  17   8          3.14          5.23         9.06 o
   6  17   8          0.04         -1.06        10.01 o
   7  17   8          3.62          1.64        13.09 o
  -3 -12   9          4.74         -3.27        12.55 o
  -2 -12   9          0.29          6.72         6.40 o
  -1 -12   9         12.35         20.65         5.17 o
   0 -12   9          0.16          4.74         5.06 o
   1 -12   9          0.30          4.54         5.56 o
   2 -12   9          1.75          0.22         5.11 o
   3 -12   9          0.11          1.66         5.66 o
   4 -12   9          0.00          2.69         6.42 o
   5 -12   9          0.11          1.99         5.18 o
  -5 -11   9          1.77          5.73        13.91 o
  -4 -11   9          1.55          7.63         5.12 o
  -3 -11   9          2.99         10.75         6.16 o
  -2 -11   9          0.19          2.15         4.49 o
  -1 -11   9          0.09          7.37         6.02 o
   0 -11   9          0.40          2.12         4.83 o
   1 -11   9          0.01          1.88         5.38 o
   2 -11   9         24.00         24.86         5.09 o
   3 -11   9          4.19          6.40         6.01 o
   4 -11   9          2.76          7.23         4.84 o
   5 -11   9          4.13          5.19         5.41 o
   6 -11   9          0.26          6.11         4.99 o
   7 -11   9          3.18          8.07         5.66 o
  -6 -10   9          9.89         20.28         7.80 o
  -5 -10   9          7.44         10.82         7.31 o
  -4 -10   9          2.26          4.08         6.12 o
  -3 -10   9          0.33         -2.50         5.31 o
  -2 -10   9         10.97         11.61         4.43 o
  -1 -10   9          0.13         -3.11         5.28 o
   0 -10   9          0.11          3.84         5.76 o
   1 -10   9          0.69          6.00         4.32 o
   2 -10   9          3.68          8.19         5.75 o
   3 -10   9          8.36          4.78         4.75 o
   4 -10   9          2.12         -2.24         5.27 o
   5 -10   9          9.96         11.49         5.18 o
   6 -10   9          0.01          6.78         5.95 o
   7 -10   9          1.03          4.96         6.77 o
   8 -10   9         11.61         18.96         4.76 o
  -7  -9   9          7.19          2.72         6.41 o
  -6  -9   9         12.15         19.22         6.38 o
  -5  -9   9          9.92          2.70         5.59 o
  -4  -9   9          0.01          3.38         4.76 o
  -3  -9   9          0.23          1.81         4.91 o
  -2  -9   9          0.13          5.03         5.92 o
  -1  -9   9          0.66          5.99         5.21 o
   0  -9   9          3.94          1.27         4.65 o
   1  -9   9         37.62         42.34         7.07 o
   2  -9   9          1.57         10.07         5.62 o
   3  -9   9         13.14         12.07         5.10 o
   4  -9   9          1.29          7.23         5.49 o
   5  -9   9         45.80         34.90         5.67 o
   6  -9   9          4.16         17.30         5.78 o
   7  -9   9          0.13         14.50         5.75 o
   8  -9   9          1.85          6.65         6.07 o
   9  -9   9          3.57         10.15         5.54 o
  10  -9   9         15.19         24.91         6.45 o
  -8  -8   9          4.71         15.82         6.66 o
  -7  -8   9         26.51          8.08         9.06 o
  -6  -8   9          5.42          2.41         7.05 o
  -5  -8   9         18.03         21.08         7.05 o
  -4  -8   9          1.80          3.53         4.52 o
  -3  -8   9         12.42         12.99         6.77 o
  -2  -8   9         19.07         24.23         4.86 o
  -1  -8   9         12.44         10.11         5.16 o
   0  -8   9          0.32          1.00         4.41 o
   1  -8   9         41.33         36.38         5.18 o
   2  -8   9          0.33          4.79         5.90 o
   3  -8   9        167.73        139.29         5.70 o
   4  -8   9         17.94         13.38         4.45 o
   5  -8   9         21.31         28.48         5.08 o
   6  -8   9          4.39         10.12         4.99 o
   7  -8   9          0.35         10.64         5.24 o
   8  -8   9          8.59         -0.74         4.44 o
   9  -8   9          1.56         14.89         5.26 o
  10  -8   9          0.85          7.39         5.39 o
  11  -8   9         14.39         25.81         5.25 o
  -8  -7   9          1.51         -0.97         6.13 o
  -7  -7   9         19.48         17.95         6.27 o
  -6  -7   9         10.07          7.76         5.18 o
  -5  -7   9         51.62         57.97         7.10 o
  -4  -7   9          2.75          8.87         4.81 o
  -3  -7   9        169.40        172.16        13.62 o
  -2  -7   9          6.44         17.76         5.21 o
  -1  -7   9         34.81         27.80         4.27 o
   0  -7   9         22.80         25.39         4.84 o
   1  -7   9        110.32         98.45         6.54 o
   2  -7   9         18.60         15.88         4.81 o
   3  -7   9         92.92         90.45         7.60 o
   4  -7   9        121.33        130.33         7.11 o
   5  -7   9        332.23        299.72        13.03 o
   6  -7   9         66.32         79.98         5.75 o
   7  -7   9          0.15         -0.79         4.58 o
   8  -7   9          4.54          4.41         4.56 o
   9  -7   9          0.00          8.30         9.01 o
  10  -7   9          4.08          9.38         5.89 o
  11  -7   9          0.26          0.30         6.98 o
  12  -7   9          0.01          6.01         9.06 o
  -9  -6   9          1.86          6.09         6.92 o
  -8  -6   9          9.03          9.43         6.26 o
  -7  -6   9          1.51          4.18         8.53 o
  -6  -6   9          0.89          4.96         5.72 o
  -5  -6   9          4.21         10.29         4.68 o
  -4  -6   9         17.70         12.01         5.00 o
  -3  -6   9          6.44         11.40         8.23 o
  -2  -6   9          5.37         15.90         5.89 o
  -1  -6   9        109.34        120.64         8.91 o
   0  -6   9         29.93         29.62         5.91 o
   1  -6   9         32.26         41.73         5.30 o
   2  -6   9        105.83        101.24         5.63 o
   3  -6   9        276.86        292.44        20.59 o
   4  -6   9         40.79         53.44         4.70 o
   5  -6   9         44.52         38.59         5.98 o
   6  -6   9          2.25         12.33         4.79 o
   7  -6   9         85.54         72.01         5.04 o
   8  -6   9         12.63          8.38         4.93 o
   9  -6   9         27.17         20.94         4.60 o
  10  -6   9         18.48         27.28         5.18 o
  11  -6   9         23.17         28.23         6.87 o
  12  -6   9         10.11         15.61         5.64 o
  -9  -5   9          0.61          7.28         7.33 o
  -8  -5   9          1.45          4.19         6.10 o
  -7  -5   9          3.26          8.42         5.25 o
  -6  -5   9         42.14         38.00         7.06 o
  -5  -5   9         18.07         20.32         4.83 o
  -4  -5   9         90.30        112.00         5.75 o
  -3  -5   9         16.00         14.64         5.27 o
  -2  -5   9          3.47          2.13         5.22 o
  -1  -5   9         15.94         15.00         5.32 o
   0  -5   9         14.71         19.69         5.51 o
   1  -5   9         34.86         32.71         5.02 o
   2  -5   9          6.37          0.91         4.98 o
   3  -5   9          9.15          9.67         4.95 o
   4  -5   9         44.35         54.45         6.61 o
   5  -5   9         51.22         42.07         5.19 o
   6  -5   9          5.49         -0.95         4.92 o
   7  -5   9          0.08         10.53         4.21 o
   8  -5   9          4.55          3.67         4.11 o
   9  -5   9          3.62          0.04         4.17 o
  10  -5   9          3.85          4.15         5.48 o
  11  -5   9          3.71          6.29         6.51 o
  12  -5   9          0.14          4.31         5.37 o
  13  -5   9          0.25          1.35         5.47 o
  -9  -4   9         19.84         29.22         7.02 o
  -8  -4   9          7.30          2.97         5.34 o
  -7  -4   9          6.62          8.18         7.39 o
  -6  -4   9          0.18         12.34         5.18 o
  -5  -4   9        182.10        182.73         7.79 o
  -4  -4   9        134.74        130.23        14.37 o
  -3  -4   9         63.40         58.93         4.94 o
  -2  -4   9          0.43          6.59         6.05 o
  -1  -4   9          1.63          5.50         5.16 o
   0  -4   9          0.89         -1.03         5.08 o
   1  -4   9         19.60         26.80         5.41 o
   2  -4   9          0.03         -0.63         5.53 o
   3  -4   9         72.64         70.20         6.15 o
   4  -4   9         14.64         22.80         4.76 o
   5  -4   9        205.89        186.88         8.35 o
   6  -4   9          6.23         12.76         4.72 o
   7  -4   9         64.04         54.81         4.58 o
   8  -4   9          0.39          6.51         4.35 o
   9  -4   9          1.78          4.38         5.03 o
  10  -4   9          0.19         -3.54         4.82 o
  11  -4   9         11.53         12.06         5.02 o
  12  -4   9          0.22          8.02         6.53 o
  13  -4   9          1.36          1.08         6.05 o
 -10  -3   9         21.27         24.45        11.98 o
  -9  -3   9          7.95          6.06         6.96 o
  -8  -3   9          0.00          5.25         5.81 o
  -7  -3   9        148.54        123.35        13.71 o
  -6  -3   9        106.26        115.96        13.25 o
  -5  -3   9         34.81         25.75         5.73 o
  -4  -3   9        140.06        161.50        18.67 o
  -3  -3   9         22.43         27.02         5.57 o
  -2  -3   9          0.00         -1.08         5.01 o
  -1  -3   9        566.80        478.27        33.74 o
   0  -3   9         12.10         20.03         5.16 o
   1  -3   9        751.29        659.29        21.91 o
   2  -3   9          1.30         14.53         4.55 o
   3  -3   9         17.61         17.83         5.05 o
   4  -3   9        255.05        251.23        13.11 o
   5  -3   9        155.13        146.37         6.60 o
   6  -3   9        128.06        137.81         8.86 o
   7  -3   9        718.48        661.33        30.67 o
   8  -3   9        240.50        254.16        10.39 o
   9  -3   9        142.88        133.09         5.16 o
  10  -3   9          0.08          4.33         4.31 o
  11  -3   9         59.78         63.56         5.06 o
  12  -3   9         15.04         17.17         5.64 o
  13  -3   9         12.16         22.94         6.05 o
  14  -3   9         22.68         19.39         6.09 o
 -10  -2   9          0.37          6.17         5.78 o
  -9  -2   9          1.38          5.38         5.95 o
  -8  -2   9         30.66         37.39         5.30 o
  -7  -2   9         46.11         42.81         5.98 o
  -6  -2   9        106.13        110.43        11.82 o
  -5  -2   9          2.51          6.33         5.65 o
  -4  -2   9         13.34         25.78         5.46 o
  -3  -2   9          0.16         -0.75         5.22 o
  -2  -2   9         14.52         17.55         5.51 o
  -1  -2   9        238.10        215.11        15.71 o
   0  -2   9          0.29          1.11         5.56 o
   1  -2   9          5.08          9.09         5.42 o
   2  -2   9          0.80          4.50         5.28 o
   3  -2   9         49.33         57.83         5.20 o
   4  -2   9          2.72          2.39         4.60 o
   5  -2   9        101.39         95.06         4.81 o
   6  -2   9          0.83          4.97         5.87 o
   7  -2   9          0.33         12.22         4.79 o
   8  -2   9         43.65         40.01         4.39 o
   9  -2   9          9.60         12.35         4.42 o
  10  -2   9          1.51          0.79         4.66 o
  11  -2   9          1.41          7.78         6.14 o
  12  -2   9          0.04         10.79         6.59 o
  13  -2   9         21.39         20.72         6.56 o
  14  -2   9         13.31         20.79         5.39 o
 -10  -1   9          0.66          4.17         6.45 o
  -9  -1   9          2.93          3.77         5.34 o
  -8  -1   9         11.01          8.16         7.40 o
  -7  -1   9          1.78          1.51         5.53 o
  -6  -1   9          0.84         -1.96         6.31 o
  -5  -1   9          0.38         12.13         5.52 o
  -4  -1   9         18.26         27.01         5.04 o
  -3  -1   9         26.62         31.32         5.31 o
  -2  -1   9         56.87         66.75         4.99 o
  -1  -1   9          0.00          4.24         5.45 o
   0  -1   9         27.61         28.37         6.12 o
   1  -1   9        134.33        123.63         5.78 o
   2  -1   9        292.02        289.58        12.62 o
   3  -1   9        176.97        173.85         6.21 o
   4  -1   9          1.54          3.03         5.65 o
   5  -1   9        185.58        186.77        11.14 o
   6  -1   9         18.54         24.92         4.39 o
   7  -1   9          0.01         -1.93         3.82 o
   8  -1   9         27.00         32.08         5.30 o
   9  -1   9         34.13         42.56         4.82 o
  10  -1   9          0.23         -0.27         4.29 o
  11  -1   9         16.70         12.67         4.65 o
  12  -1   9          5.10          2.83         5.36 o
  13  -1   9         35.95         46.73         5.63 o
  14  -1   9          0.45          5.91         5.05 o
  15  -1   9          8.56         10.48         5.74 o
 -10   0   9          0.70          2.08         5.50 o
  -9   0   9          0.57          7.59         9.78 o
  -8   0   9        129.29        131.39         7.63 o
  -7   0   9         67.06         64.33         5.99 o
  -6   0   9          0.26          5.51         5.40 o
  -5   0   9          1.59          1.94         5.56 o
  -4   0   9         16.62         19.93         5.00 o
  -3   0   9         34.44         41.55         4.96 o
  -2   0   9         46.43         59.81         5.38 o
  -1   0   9        302.14        263.13        17.99 o
   0   0   9          1.47          8.39         5.79 o
   1   0   9        198.44        183.54         5.91 o
   2   0   9          5.50          5.42         4.77 o
   3   0   9          1.77         -1.09         5.58 o
   4   0   9        883.25        814.76        22.48 o
   5   0   9         33.89         38.69         4.37 o
   6   0   9        126.15        145.29         5.88 o
   7   0   9        219.82        204.99         5.17 o
   8   0   9        144.71        142.67         5.31 o
   9   0   9          3.26          1.42         4.04 o
  10   0   9          1.99          0.35         4.72 o
  11   0   9        258.37        239.68        11.62 o
  12   0   9        131.62        144.72        10.52 o
  13   0   9         29.54         32.07         6.72 o
  14   0   9          4.08          7.82         4.62 o
  15   0   9          0.00          8.43         5.95 o
 -10   1   9          2.77         -3.35         5.59 o
  -9   1   9          6.49         11.23         6.74 o
  -8   1   9          0.40          1.39         4.94 o
  -7   1   9          9.87         11.38         5.57 o
  -6   1   9         70.77         83.48         7.84 o
  -5   1   9         11.65         19.91         5.57 o
  -4   1   9         87.27         85.32         8.63 o
  -3   1   9         18.28         13.08         4.88 o
  -2   1   9         42.02         48.35         5.33 o
  -1   1   9         73.60         67.71         6.09 o
   0   1   9          1.05          7.40         5.25 o
   1   1   9        437.02        382.20        24.17 o
   2   1   9        248.61        221.54        10.35 o
   3   1   9         22.29         18.61         5.75 o
   4   1   9        299.76        329.98         8.23 o
   5   1   9         41.65         50.10         4.78 o
   6   1   9        183.69        165.03         7.01 o
   7   1   9         58.06         57.54         4.38 o
   8   1   9         32.57         37.80         4.65 o
   9   1   9         67.47         74.97         5.14 o
  10   1   9        647.50        588.04        14.33 o
  11   1   9         96.12         81.90         5.55 o
  12   1   9         39.09         34.81         5.41 o
  13   1   9         21.70         17.56         5.26 o
  14   1   9          0.22          0.37         5.25 o
  15   1   9         14.43         16.51         5.88 o
 -10   2   9          1.73          3.46         6.21 o
  -9   2   9         13.80         11.21         5.98 o
  -8   2   9         14.76         17.43         5.16 o
  -7   2   9          0.74         -0.70         5.47 o
  -6   2   9          2.02          6.83         5.66 o
  -5   2   9         79.91         89.18        16.33 o
  -4   2   9        354.01        371.94        28.69 o
  -3   2   9        107.02         90.02         8.03 o
  -2   2   9        137.22        133.70         5.09 o
  -1   2   9          0.09         -0.67         5.72 o
   0   2   9          0.26          5.76         5.69 o
   1   2   9         24.56         19.86         5.54 o
   2   2   9        898.28        818.95        52.43 o
   3   2   9        187.19        189.02         9.57 o
   4   2   9        931.32        993.28        31.53 o
   5   2   9         74.64         74.56         5.78 o
   6   2   9          3.99          3.99         5.02 o
   7   2   9         62.98         73.66         4.75 o
   8   2   9         25.68         32.81         4.50 o
   9   2   9          3.70          5.43         4.87 o
  10   2   9         35.68         43.40         4.81 o
  11   2   9          1.90          6.82         5.83 o
  12   2   9          0.91          4.09         5.16 o
  13   2   9          5.74          5.56         4.91 o
  14   2   9          9.14         14.99         5.36 o
  15   2   9          0.40          2.19         5.89 o
 -10   3   9          3.79         -3.88         7.33 o
  -9   3   9          0.05          2.07         6.90 o
  -8   3   9          4.26         -1.49         5.90 o
  -7   3   9         14.47         18.39         4.55 o
  -6   3   9         31.25         30.24         5.68 o
  -5   3   9          0.07          3.74         5.70 o
  -4   3   9       1270.69       1309.09       128.09 o
  -3   3   9          7.07          8.28         4.53 o
  -2   3   9         34.20         35.09         5.34 o
  -1   3   9         42.30         39.91         5.04 o
   0   3   9          5.98         -0.37         5.43 o
   1   3   9         68.34         45.27         7.24 o
   2   3   9       8222.91       7817.82       538.24 o
   3   3   9        682.60        643.35        22.07 o
   4   3   9       3947.61       4121.71       176.21 o
   5   3   9        293.22        324.91        13.90 o
   6   3   9       1166.70       1222.44        33.19 o
   7   3   9          4.45         12.06         4.99 o
   8   3   9        144.23        140.46         5.07 o
   9   3   9          1.99          5.70         3.89 o
  10   3   9         34.10         35.04         3.82 o
  11   3   9          7.47          4.85         5.06 o
  12   3   9         48.70         50.21         6.68 o
  13   3   9         19.33         22.85         5.72 o
  14   3   9         25.11         20.61         6.56 o
  15   3   9          0.04          4.84         6.77 o
 -10   4   9         13.58         12.63         5.94 o
  -9   4   9          4.22         11.59         6.10 o
  -8   4   9          0.00         -5.88         5.88 o
  -7   4   9          0.02          6.36         5.81 o
  -6   4   9         23.20         34.24         6.59 o
  -5   4   9         35.36         27.83         4.64 o
  -4   4   9        866.52        876.42        74.68 o
  -3   4   9         68.22         58.27         5.75 o
  -2   4   9         75.64         82.53         8.19 o
  -1   4   9          2.20          4.13         5.82 o
   0   4   9          8.61         15.15         6.28 o
   1   4   9         63.66         63.01         5.97 o
   2   4   9       8790.58       8028.17       649.59 o
   3   4   9         24.26         13.42         7.58 o
   4   4   9       2829.23       2983.08        88.77 o
   5   4   9         59.03         62.42         6.14 o
   6   4   9        173.70        170.31         6.07 o
   7   4   9         73.47         79.13         5.38 o
   8   4   9         55.03         57.87         5.39 o
   9   4   9         20.24         22.56         4.59 o
  10   4   9        164.87        193.97         6.51 o
  11   4   9         29.83         22.44         5.76 o
  12   4   9          8.21         11.06         6.04 o
  13   4   9          0.00          0.28         5.43 o
  14   4   9         10.64         19.47         5.59 o
  15   4   9          0.07          8.64         6.93 o
  -9   5   9          0.01          7.91         6.08 o
  -8   5   9          0.62          1.22         5.32 o
  -7   5   9         25.97         28.00         5.78 o
  -6   5   9         10.97         15.40         5.08 o
  -5   5   9         19.36         20.18         6.42 o
  -4   5   9         17.06         20.15         5.73 o
  -3   5   9         58.87         66.97         6.43 o
  -2   5   9          5.81          8.80         5.73 o
  -1   5   9         11.75          8.87         6.73 o
   0   5   9          2.26          1.29         6.37 o
   1   5   9       1040.00        902.73        71.26 o
   2   5   9       1710.12       1501.07       136.37 o
   3   5   9          0.89          5.94         8.65 o
   4   5   9         65.05         64.65         8.50 o
   5   5   9          4.56         11.85         5.99 o
   6   5   9         66.05         73.38         5.83 o
   7   5   9         36.65         36.33         5.73 o
   8   5   9          0.81          2.08         4.48 o
   9   5   9          1.65          5.56         5.01 o
  10   5   9         16.33         15.41         5.77 o
  11   5   9          2.73          3.04         5.09 o
  12   5   9          0.12          6.48         5.98 o
  13   5   9         22.23         22.20         5.36 o
  14   5   9          6.88         17.95         5.81 o
  15   5   9          2.93         17.67         8.19 o
  -9   6   9          0.23          1.46         6.42 o
  -8   6   9          9.27          5.94         6.10 o
  -7   6   9          6.43          8.00         6.60 o
  -6   6   9        115.37        131.99        14.60 o
  -5   6   9         58.17         63.98         6.46 o
  -4   6   9          0.45         10.19         6.20 o
  -3   6   9         13.40         12.64         5.88 o
  -2   6   9         58.58         69.85         8.11 o
  -1   6   9          2.85          8.77         5.63 o
   0   6   9          3.50          5.94         6.46 o
   1   6   9          4.19          7.57         7.06 o
   2   6   9         45.75         34.66         8.77 o
   3   6   9         22.70         14.26         8.27 o
   4   6   9         25.56         30.24         6.52 o
   5   6   9          1.85         -1.77         7.26 o
   6   6   9          6.91          7.60         5.31 o
   7   6   9         46.24         60.61         5.34 o
   8   6   9        310.91        326.91         6.23 o
   9   6   9         40.97         39.29         6.00 o
  10   6   9         14.64         28.70         7.32 o
  11   6   9          2.91          6.10         5.69 o
  12   6   9         12.68         12.55         4.60 o
  13   6   9          0.38          0.22         4.83 o
  14   6   9         35.85         39.45         5.92 o
  15   6   9          3.62         -3.52         6.06 o
  -9   7   9          9.25         11.16         8.62 o
  -8   7   9         48.45         34.03         6.26 o
  -7   7   9         56.56         51.19         7.21 o
  -6   7   9          3.39          7.14         8.13 o
  -5   7   9          0.05          5.45        10.09 o
  -4   7   9         24.79         18.17         6.24 o
  -3   7   9          1.21         -3.64         6.29 o
  -2   7   9         49.62         50.75         8.43 o
  -1   7   9         60.62         49.07        15.68 o
   0   7   9         32.34         39.87         6.45 o
   1   7   9         17.32         21.60         7.29 o
   2   7   9        136.18        126.62         9.64 o
   3   7   9          0.04         -2.01         8.70 o
   4   7   9         61.95         43.59         8.11 o
   5   7   9        175.51        154.57        16.50 o
   6   7   9        119.54        101.84         6.28 o
   7   7   9        244.31        253.98         6.67 o
   8   7   9        441.94        462.87         6.97 o
   9   7   9        312.42        293.88         7.33 o
  10   7   9         24.51         33.17         6.92 o
  11   7   9          3.36          8.04         5.11 o
  12   7   9        219.80        224.24         7.90 o
  13   7   9          4.06          4.45         6.30 o
  14   7   9         26.05         31.43         6.71 o
  15   7   9          3.31          5.33         6.19 o
  -8   8   9          2.42          3.51         7.10 o
  -7   8   9         75.60         60.73        13.52 o
  -6   8   9         69.51         56.60         5.93 o
  -5   8   9         36.34         33.39         6.41 o
  -4   8   9          6.72          6.05         6.39 o
  -3   8   9         15.10         22.73         6.39 o
  -2   8   9          9.19         11.80         6.41 o
  -1   8   9         43.57         48.33         7.25 o
   0   8   9          0.71          1.26         6.74 o
   1   8   9        145.94        122.78         8.34 o
   2   8   9        161.38        130.86         9.44 o
   3   8   9          9.07          9.79         9.82 o
   4   8   9          0.02          3.47         7.99 o
   5   8   9        125.43        114.39        10.23 o
   6   8   9        295.56        269.68        14.25 o
   7   8   9        325.30        284.39         7.01 o
   8   8   9         86.06         70.23         6.64 o
   9   8   9          0.78         10.61         6.24 o
  10   8   9        253.37        247.87         6.22 o
  11   8   9        145.83        149.31         7.30 o
  12   8   9          0.21         -0.70         5.31 o
  13   8   9         69.89         64.98         5.32 o
  14   8   9         31.31         33.22         6.25 o
  15   8   9          7.19          3.24         6.05 o
  -8   9   9          0.87          4.64         5.88 o
  -7   9   9          0.23          7.24         5.57 o
  -6   9   9          0.81          0.72         5.90 o
  -5   9   9         22.63         22.95         6.69 o
  -4   9   9         12.97         11.33         6.45 o
  -3   9   9          1.43          5.89         6.17 o
  -2   9   9          0.72          0.45         6.51 o
  -1   9   9         10.04         11.72         6.93 o
   0   9   9         12.77         17.08         6.77 o
   1   9   9          1.70         -0.35         7.19 o
   2   9   9         10.91          9.22         7.03 o
   3   9   9         32.90         29.42         9.15 o
   4   9   9          1.09          3.52         7.67 o
   5   9   9        337.57        334.16        42.00 o
   6   9   9        318.30        335.35        17.99 o
   7   9   9          0.08          7.81         6.99 o
   8   9   9        144.62        123.50         6.82 o
   9   9   9         25.71         23.92         5.57 o
  10   9   9          1.29          8.57         6.17 o
  11   9   9          0.38          4.63         6.35 o
  12   9   9          2.18         13.29         5.59 o
  13   9   9         38.19         31.50         6.71 o
  14   9   9         11.07          7.63         6.61 o
  15   9   9          5.25          3.62         6.12 o
  -7  10   9         10.68          5.57         5.65 o
  -6  10   9         12.07          7.56         7.02 o
  -5  10   9          9.39          7.10         5.94 o
  -4  10   9          6.51          9.65         5.83 o
  -3  10   9          8.66          2.50         6.62 o
  -2  10   9         17.80         21.23         6.53 o
  -1  10   9          0.90          0.36         7.33 o
   0  10   9          7.80         16.45         8.06 o
   1  10   9         21.88         14.95         8.21 o
   2  10   9          6.63          8.36         8.60 o
   3  10   9         47.09         47.86         8.09 o
   4  10   9         34.82         29.95         8.29 o
   5  10   9         15.28         15.57         7.29 o
   6  10   9         26.32         19.29         7.82 o
   7  10   9         52.69         52.21         7.53 o
   8  10   9         36.66         51.74         6.89 o
   9  10   9         28.98         36.76         6.60 o
  10  10   9         98.68        101.48         6.82 o
  11  10   9        180.81        197.82         6.45 o
  12  10   9         28.98         36.92         6.61 o
  13  10   9          2.56          1.58         5.78 o
  14  10   9          2.23          6.21         5.99 o
  -6  11   9          1.15          1.51         6.33 o
  -5  11   9          9.29         12.16         7.18 o
  -4  11   9          7.76          4.50         6.88 o
  -3  11   9          1.08          5.26         6.74 o
  -2  11   9          3.63          5.88         7.68 o
  -1  11   9         11.86          5.79         7.53 o
   0  11   9          1.42          2.76         7.15 o
   1  11   9         90.06         95.57         9.03 o
   2  11   9         28.33         33.52         8.27 o
   3  11   9          0.08          0.38         8.48 o
   4  11   9         16.07         19.46         9.35 o
   5  11   9        119.33        113.44        10.68 o
   6  11   9         29.78         29.80         7.93 o
   7  11   9          0.31          0.24         6.85 o
   8  11   9         49.59         49.08         6.80 o
   9  11   9        131.26        126.08         7.14 o
  10  11   9         32.52         36.94         6.64 o
  11  11   9        143.34        175.05         7.23 o
  12  11   9         43.72         35.18         6.92 o
  13  11   9          0.00         -0.38         6.05 o
  14  11   9          1.14          8.02         7.18 o
  -6  12   9          0.42          1.67         6.56 o
  -5  12   9          3.57          2.50         6.31 o
  -4  12   9          4.94          2.84         6.21 o
  -3  12   9         53.60         47.34         7.73 o
  -2  12   9         16.42         19.07         6.72 o
  -1  12   9         12.80         12.52         7.51 o
   0  12   9          2.23          1.92         7.65 o
   1  12   9         10.37          7.11         7.34 o
   2  12   9         42.12         57.96         9.70 o
   3  12   9          6.47         10.81         9.12 o
   4  12   9         18.21         19.64         9.25 o
   5  12   9          8.97          7.36        12.82 o
   6  12   9         51.02         51.77         8.63 o
   7  12   9         14.52         12.63         7.16 o
   8  12   9         15.87         15.63         7.17 o
   9  12   9         11.41         14.19         6.90 o
  10  12   9         11.11         15.45         7.01 o
  11  12   9         13.24         15.40         7.13 o
  12  12   9          0.01          2.00         6.97 o
  13  12   9         14.26         25.66         7.18 o
  -5  13   9         15.79         18.22         6.59 o
  -4  13   9          0.93          2.11         6.96 o
  -3  13   9         10.37         11.03         6.49 o
  -2  13   9          1.81          5.51         6.70 o
  -1  13   9         14.19         13.89         6.64 o
   0  13   9          0.13          4.13        10.09 o
   1  13   9         67.98         79.25        10.37 o
   2  13   9         15.00         20.88        10.01 o
   3  13   9        145.37        160.59         9.83 o
   4  13   9          0.03          2.07         9.53 o
   5  13   9         36.32         39.56         9.74 o
   6  13   9          7.55         10.32         8.39 o
   7  13   9          1.23          1.61         8.35 o
   8  13   9          0.01          3.73         6.54 o
   9  13   9          0.72          2.38         8.21 o
  10  13   9          0.18          2.55         6.65 o
  11  13   9          9.30          6.14         6.97 o
  12  13   9          1.13          7.19         7.18 o
  13  13   9          0.00         -0.90         7.60 o
  -4  14   9          8.34         12.96         7.05 o
  -3  14   9         36.82         36.72         7.44 o
  -2  14   9          2.34          3.02         7.15 o
  -1  14   9         14.59         16.27         8.76 o
   0  14   9          0.03          2.78         8.35 o
   1  14   9         22.64         25.96        10.56 o
   2  14   9         15.88         17.67         8.46 o
   3  14   9         10.68         14.16        10.02 o
   4  14   9         20.71         22.83         9.93 o
   5  14   9         69.40         76.24        10.32 o
   6  14   9          1.76          3.55        11.46 o
   7  14   9         17.48         16.06         8.62 o
   8  14   9          7.55         11.89         8.89 o
   9  14   9         16.11         14.81         7.72 o
  10  14   9          0.41          0.33         6.57 o
  11  14   9          8.85         12.08         7.01 o
  12  14   9          1.31          8.49         6.50 o
  -2  15   9          8.08         14.17         9.06 o
  -1  15   9         14.93         12.15         9.04 o
   0  15   9          3.89          8.63        10.83 o
   1  15   9          2.04          3.70         9.30 o
   2  15   9          0.92          2.49         8.37 o
   3  15   9         30.93         34.54         9.28 o
   4  15   9          7.63         10.20         8.19 o
   5  15   9         11.30          6.96        10.22 o
   6  15   9          9.10         12.82        11.46 o
   7  15   9          0.12          3.13         8.18 o
   8  15   9          7.59          4.42         8.29 o
   9  15   9          0.45          3.87         9.36 o
  10  15   9          0.28          1.58         8.54 o
  11  15   9          5.73          4.53         7.84 o
   0  16   9          3.05         -1.35         9.32 o
   1  16   9          3.79          5.46         9.04 o
   2  16   9          0.43          4.16         8.87 o
   3  16   9          2.71          6.13         8.87 o
   4  16   9         10.32         12.55         8.68 o
   5  16   9          1.94          6.58        10.60 o
   6  16   9         20.68         10.50         8.77 o
   7  16   9          1.23          3.13         8.58 o
   8  16   9          1.32          6.90         9.44 o
   9  16   9          5.13          8.49         8.95 o
   3  17   9          1.59         10.36        10.25 o
   4  17   9          0.01          4.43        11.18 o
   5  17   9          0.08         -0.09        10.03 o
   6  17   9          0.59          3.82        10.22 o
   1 -12  10          2.27          3.16         6.50 o
   2 -12  10          2.48          8.15         6.50 o
  -3 -11  10          0.45          6.90         6.50 o
  -2 -11  10          0.21          3.42         5.30 o
  -1 -11  10          0.56          7.83         5.62 o
   0 -11  10         11.12         13.71         5.56 o
   1 -11  10          1.00         10.82         5.02 o
   2 -11  10          0.02         -0.06         4.70 o
   3 -11  10          4.10         11.40         5.20 o
   4 -11  10          0.14         11.40         5.61 o
   5 -11  10          0.01          5.53         5.81 o
   6 -11  10          0.16          2.35         5.85 o
  -4 -10  10          3.50         -0.33         5.27 o
  -3 -10  10          7.62         17.33         6.34 o
  -2 -10  10          0.53          4.46         6.86 o
  -1 -10  10          0.15          0.00         6.06 o
   0 -10  10          6.71         21.67         5.39 o
   1 -10  10          7.64          0.24         6.06 o
   2 -10  10          0.28         10.72         4.82 o
   3 -10  10          7.15          3.59         6.05 o
   4 -10  10          1.21          4.69         4.91 o
   5 -10  10          3.89          7.49         5.44 o
   6 -10  10         36.42         46.72         7.40 o
   7 -10  10         40.89         49.54         5.27 o
   8 -10  10          0.97          2.18         6.58 o
  -6  -9  10          1.74          5.64         6.68 o
  -5  -9  10          2.83          8.09         5.68 o
  -4  -9  10          0.30         13.55         6.16 o
  -3  -9  10          3.42          8.47         5.50 o
  -2  -9  10          3.90          3.11         4.96 o
  -1  -9  10          1.17          6.22         5.25 o
   0  -9  10          0.19          6.72         5.98 o
   1  -9  10          3.05          4.29         5.84 o
   2  -9  10          1.94          4.96         4.81 o
   3  -9  10         17.54         15.15         4.79 o
   4  -9  10          7.34         12.70         5.18 o
   5  -9  10          1.55          8.99         5.91 o
   6  -9  10          0.17          3.05         4.84 o
   7  -9  10          0.44          3.96         4.91 o
   8  -9  10          5.90          2.67         5.62 o
   9  -9  10          0.14          1.37         5.76 o
  -7  -8  10         23.02         33.55        13.91 o
  -6  -8  10         15.34         20.24         5.72 o
  -5  -8  10          6.14          6.22         6.15 o
  -4  -8  10          0.83          0.73         8.31 o
  -3  -8  10         12.82         13.79         5.46 o
  -2  -8  10         13.53         21.24         4.97 o
  -1  -8  10         39.32         44.99         5.35 o
   0  -8  10         20.62         20.85         4.84 o
   1  -8  10         55.66         46.92         5.39 o
   2  -8  10         11.42         21.15         5.44 o
   3  -8  10          9.85         19.89         5.82 o
   4  -8  10         10.45         10.72         4.35 o
   5  -8  10          0.66          6.57         5.03 o
   6  -8  10         24.63         23.46         5.27 o
   7  -8  10          0.46          2.60         5.35 o
   8  -8  10          0.85         12.71         4.75 o
   9  -8  10         15.05         24.09         5.47 o
  10  -8  10          2.63         -0.30         5.15 o
  -7  -7  10          4.03          8.83         6.34 o
  -6  -7  10          0.01         -0.40         6.98 o
  -5  -7  10        212.96        200.68        14.54 o
  -4  -7  10         14.13         16.17         5.51 o
  -3  -7  10         14.86         14.01         5.86 o
  -2  -7  10         23.54         37.96         5.83 o
  -1  -7  10         14.65         15.77         4.45 o
   0  -7  10          8.55         19.29         5.17 o
   1  -7  10          3.31         -1.33         6.06 o
   2  -7  10        135.94        119.48        12.13 o
   3  -7  10         47.91         53.69         5.41 o
   4  -7  10        120.61        140.55        12.06 o
   5  -7  10        249.60        233.13        13.82 o
   6  -7  10          1.51          3.04         4.70 o
   7  -7  10          2.60          7.51         4.58 o
   8  -7  10          1.52          3.13         4.64 o
   9  -7  10          8.25          3.63         4.72 o
  10  -7  10          0.17          1.22         4.97 o
  11  -7  10          0.09          0.84         5.56 o
  -8  -6  10          0.03         -0.09         5.72 o
  -7  -6  10          2.90          9.53         7.33 o
  -6  -6  10         23.62         18.10         7.11 o
  -5  -6  10          9.51         12.53         4.97 o
  -4  -6  10          2.60          7.86         6.06 o
  -3  -6  10          3.07         -0.20         6.83 o
  -2  -6  10         52.96         59.09         7.52 o
  -1  -6  10          0.15         -2.16         4.65 o
   0  -6  10        323.29        325.11        13.90 o
   1  -6  10          9.34         17.13         5.14 o
   2  -6  10        632.28        692.23        34.61 o
   3  -6  10        372.33        311.63        15.16 o
   4  -6  10          9.51         13.36         5.09 o
   5  -6  10          0.01         -0.96         5.50 o
   6  -6  10          4.77         18.75         4.94 o
   7  -6  10          0.96          6.36         4.97 o
   8  -6  10         40.87         34.91         4.97 o
   9  -6  10          1.96         12.15         4.63 o
  10  -6  10         16.43         16.42         4.77 o
  11  -6  10          1.52          3.20         6.98 o
  12  -6  10          0.11         12.79         5.47 o
  -8  -5  10          0.00          7.30         5.03 o
  -7  -5  10          0.60          2.52         6.97 o
  -6  -5  10          1.16          0.93         5.84 o
  -5  -5  10          0.26          7.26         4.41 o
  -4  -5  10         34.65         32.51         4.57 o
  -3  -5  10        110.50        114.53         5.60 o
  -2  -5  10         51.22         47.10         6.26 o
  -1  -5  10         39.99         32.44         5.55 o
   0  -5  10        292.11        299.79        14.37 o
   1  -5  10          5.20          6.74         4.80 o
   2  -5  10         14.32         19.07         5.25 o
   3  -5  10          0.00          0.68         5.73 o
   4  -5  10          8.64         14.56         5.08 o
   5  -5  10          0.51          2.61         4.56 o
   6  -5  10          0.37          2.95         5.57 o
   7  -5  10          2.80          3.55         4.40 o
   8  -5  10          8.56         15.86         4.96 o
   9  -5  10          0.10          1.02         4.33 o
  10  -5  10         27.52         29.74         5.24 o
  11  -5  10          4.28         11.54         5.68 o
  12  -5  10          1.01         -0.27         6.06 o
  13  -5  10          0.15         -0.33         5.81 o
  -9  -4  10          1.56          6.53         7.46 o
  -8  -4  10          1.67          3.50         7.21 o
  -7  -4  10          0.13          4.11         4.87 o
  -6  -4  10         12.05         13.78         6.40 o
  -5  -4  10        205.11        210.62         9.50 o
  -4  -4  10         20.33         28.30         6.02 o
  -3  -4  10          4.13          5.94         4.40 o
  -2  -4  10          0.95         10.28         5.07 o
  -1  -4  10         22.47         21.78         4.92 o
   0  -4  10         37.93         29.42         5.12 o
   1  -4  10          3.06          3.65         5.51 o
   2  -4  10          8.70          1.31         5.37 o
   3  -4  10        108.53        107.80         5.30 o
   4  -4  10         69.56         81.73         6.29 o
   5  -4  10        440.60        398.29        20.35 o
   6  -4  10         33.33         23.15         5.03 o
   7  -4  10          3.59          8.67         4.75 o
   8  -4  10         26.76         33.44         4.80 o
   9  -4  10          2.74          9.06         4.90 o
  10  -4  10         15.26         22.09         5.87 o
  11  -4  10          2.11         -0.09         4.57 o
  12  -4  10          1.95          9.71         6.82 o
  13  -4  10          6.24          9.44         5.17 o
  -9  -3  10          1.92         10.04         9.50 o
  -8  -3  10          7.90         11.88         7.69 o
  -7  -3  10         17.77         13.64         5.02 o
  -6  -3  10          0.26          4.92         5.93 o
  -5  -3  10        107.91        116.73         5.53 o
  -4  -3  10         97.49        108.19         5.42 o
  -3  -3  10         86.15         82.47         7.86 o
  -2  -3  10        124.26        110.92         9.13 o
  -1  -3  10        287.53        298.71        10.28 o
   0  -3  10         74.72         83.88         5.70 o
   1  -3  10         20.05         29.86         4.66 o
   2  -3  10         24.16         23.58         5.09 o
   3  -3  10         17.80         19.68         5.35 o
   4  -3  10         20.27         21.25         4.84 o
   5  -3  10          9.59         10.27         6.77 o
   6  -3  10        347.95        349.84        11.53 o
   7  -3  10       1359.44       1231.38        35.12 o
   8  -3  10         77.35         72.35         6.30 o
   9  -3  10         19.40         17.64         4.03 o
  10  -3  10         67.96         62.39         4.51 o
  11  -3  10          0.24          8.62         4.29 o
  12  -3  10          6.07          4.39         6.69 o
  13  -3  10          1.64          0.63         6.05 o
  14  -3  10          0.65          0.74         7.24 o
  -9  -2  10          0.01          5.10         5.56 o
  -8  -2  10          2.25          6.81         5.95 o
  -7  -2  10         32.33         33.42         9.03 o
  -6  -2  10          0.46         -0.72         5.52 o
  -5  -2  10         59.78         57.32         5.00 o
  -4  -2  10          6.81          4.59         5.20 o
  -3  -2  10         27.44         26.95         5.69 o
  -2  -2  10          2.39          1.59         4.78 o
  -1  -2  10        158.15        140.44         5.91 o
   0  -2  10        285.16        289.15        13.36 o
   1  -2  10        113.81        113.16         5.31 o
   2  -2  10          4.93          9.99         5.42 o
   3  -2  10         59.67         50.50         4.97 o
   4  -2  10         66.22         65.34         5.22 o
   5  -2  10         10.73         16.98         5.13 o
   6  -2  10         72.94         82.32         4.15 o
   7  -2  10        197.65        174.28         5.03 o
   8  -2  10         70.86         80.74         5.17 o
   9  -2  10          1.47          5.23         4.42 o
  10  -2  10         44.06         48.90         4.87 o
  11  -2  10        113.05         95.44         6.25 o
  12  -2  10          7.87          6.28         6.39 o
  13  -2  10         30.72         25.05         9.05 o
  14  -2  10          0.90          8.15         7.03 o
  -9  -1  10          0.69         -7.03         7.03 o
  -8  -1  10          3.87          1.68         5.31 o
  -7  -1  10         17.88         19.06         5.99 o
  -6  -1  10         48.81         50.54         9.75 o
  -5  -1  10         26.10         25.12         4.92 o
  -4  -1  10         38.94         39.49         4.59 o
  -3  -1  10          3.00          2.15         4.67 o
  -2  -1  10         43.44         44.37         5.35 o
  -1  -1  10         66.65         55.30         7.20 o
   0  -1  10        195.68        200.74        11.42 o
   1  -1  10        329.43        279.97        16.58 o
   2  -1  10        148.01        132.06         7.51 o
   3  -1  10         16.40         18.22         4.81 o
   4  -1  10        195.88        187.82         9.45 o
   5  -1  10         52.84         54.42         5.04 o
   6  -1  10         54.21         75.90         4.72 o
   7  -1  10          0.61          2.77         3.95 o
   8  -1  10         61.63         80.40         4.58 o
   9  -1  10         15.06         26.19         4.05 o
  10  -1  10        159.20        154.12         9.72 o
  11  -1  10         60.48         66.27         4.49 o
  12  -1  10          1.91          1.18         5.39 o
  13  -1  10         25.29         21.11         5.52 o
  14  -1  10          1.77          6.58         5.28 o
  15  -1  10          4.44         13.09        12.27 o
  -9   0  10          1.93          4.68         6.74 o
  -8   0  10         18.21         23.11         6.81 o
  -7   0  10          4.43         15.41         6.66 o
  -6   0  10          0.10         -2.79         5.40 o
  -5   0  10          1.74         11.99         6.31 o
  -4   0  10          0.00          5.36         4.65 o
  -3   0  10          0.23          4.34         5.08 o
  -2   0  10          8.69         20.52         5.06 o
  -1   0  10          0.21          8.84         5.90 o
   0   0  10         35.17         39.89         8.42 o
   1   0  10         54.44         56.42         5.45 o
   2   0  10         66.02         68.79         6.89 o
   3   0  10         23.19         27.89         4.65 o
   4   0  10         17.57         17.73         4.67 o
   5   0  10        765.68        704.18        48.86 o
   6   0  10         58.22         53.07         4.15 o
   7   0  10          0.73         -0.29         4.61 o
   8   0  10         36.30         39.59         5.14 o
   9   0  10          2.72          7.82         4.58 o
  10   0  10        337.79        350.00        13.74 o
  11   0  10          3.31          2.00         4.18 o
  12   0  10          0.81          5.32         6.17 o
  13   0  10         21.21         31.54         6.50 o
  14   0  10          8.08          8.00         5.82 o
  15   0  10          0.16         10.53         6.08 o
  -9   1  10          0.00         -0.23         8.09 o
  -8   1  10         18.78         30.07         6.81 o
  -7   1  10         38.25         32.42         6.76 o
  -6   1  10         38.40         39.74         6.60 o
  -5   1  10          5.50         11.93         4.80 o
  -4   1  10          2.15          4.98         4.72 o
  -3   1  10         14.33         27.24         5.55 o
  -2   1  10        178.04        182.03         6.29 o
  -1   1  10         18.47         16.53         5.32 o
   0   1  10        131.99        141.68        10.63 o
   1   1  10        168.76        153.13         5.79 o
   2   1  10          0.30          0.26         5.26 o
   3   1  10        101.50         96.83         6.09 o
   4   1  10         11.01         11.27         5.02 o
   5   1  10         36.03         33.86         4.99 o
   6   1  10        172.54        189.21         7.24 o
   7   1  10         19.95         21.06         4.33 o
   8   1  10        161.43        172.43         8.42 o
   9   1  10         80.80         67.09         5.31 o
  10   1  10        368.48        347.16         8.25 o
  11   1  10         97.75         96.47         5.92 o
  12   1  10         56.79         48.71         5.46 o
  13   1  10          8.01         10.57         7.89 o
  14   1  10          0.53          6.00         5.72 o
  15   1  10          0.04         10.21         6.12 o
  -9   2  10          1.78         13.38         6.46 o
  -8   2  10          9.65         19.22         6.70 o
  -7   2  10          5.66          8.75         6.67 o
  -6   2  10          4.58          8.87         6.59 o
  -5   2  10          7.94          1.61         7.78 o
  -4   2  10          0.02          0.48         5.07 o
  -3   2  10         39.23         39.43         5.18 o
  -2   2  10        125.22        146.83        10.34 o
  -1   2  10         28.77         26.29         5.30 o
   0   2  10        151.90        142.12         8.62 o
   1   2  10         24.27         25.97         5.35 o
   2   2  10          0.81         -0.68         5.50 o
   3   2  10        468.67        410.37        18.82 o
   4   2  10         20.13         11.44         5.69 o
   5   2  10        267.32        270.64        14.45 o
   6   2  10          7.97          9.59         4.68 o
   7   2  10         14.48         15.96         5.06 o
   8   2  10         35.86         27.82         5.20 o
   9   2  10         34.46         30.62         4.22 o
  10   2  10        181.69        169.30         6.52 o
  11   2  10          3.10          1.50         4.74 o
  12   2  10          7.00          6.55         6.14 o
  13   2  10         12.44         17.62         5.46 o
  14   2  10          0.38         -0.84         6.56 o
  15   2  10          9.21         14.09         6.22 o
  -9   3  10          0.71         -5.94         6.30 o
  -8   3  10          2.27          2.31         5.81 o
  -7   3  10          6.92          3.00        11.51 o
  -6   3  10          2.08          2.93         5.60 o
  -5   3  10        120.53        119.02         8.27 o
  -4   3  10        431.06        410.67        51.00 o
  -3   3  10        127.28        114.56        11.22 o
  -2   3  10         30.86         27.24         5.34 o
  -1   3  10         49.31         42.57         5.12 o
   0   3  10         19.55         26.84         5.51 o
   1   3  10          8.06         18.00         6.48 o
   2   3  10         12.61         11.58         5.24 o
   3   3  10        376.33        295.90        19.77 o
   4   3  10        289.85        313.84         9.73 o
   5   3  10        351.92        322.08        15.31 o
   6   3  10        295.02        312.15        14.33 o
   7   3  10          0.13          1.90         5.43 o
   8   3  10         29.82         37.34         5.38 o
   9   3  10          1.72          7.39         5.17 o
  10   3  10         41.79         43.45         4.26 o
  11   3  10          8.86          8.15         5.05 o
  12   3  10         69.19         67.45         5.52 o
  13   3  10         37.71         44.83         6.71 o
  14   3  10          6.68         12.42         6.67 o
  15   3  10          0.06         -1.01         5.32 o
  -9   4  10          2.37          6.42         7.36 o
  -8   4  10          0.11          3.60         5.38 o
  -7   4  10          2.53          3.19         5.79 o
  -6   4  10          3.78          6.88         5.78 o
  -5   4  10          0.10         -2.42         5.61 o
  -4   4  10         25.05         16.92         6.36 o
  -3   4  10          0.22          9.27         6.54 o
  -2   4  10        765.25        912.39       121.78 o
  -1   4  10          7.35         11.49         5.37 o
   0   4  10         33.29         25.59         6.22 o
   1   4  10          0.41          2.08         6.83 o
   2   4  10        542.57        508.64        35.82 o
   3   4  10         28.75         24.80         6.30 o
   4   4  10        337.29        357.53        21.23 o
   5   4  10        192.06        181.37        10.31 o
   6   4  10        287.62        311.92        17.52 o
   7   4  10         34.23         34.90         4.93 o
   8   4  10         17.33         16.06         4.70 o
   9   4  10         13.45         11.36         4.34 o
  10   4  10         52.94         52.67         5.14 o
  11   4  10         17.66         14.65         4.73 o
  12   4  10         13.85         23.46         6.14 o
  13   4  10          1.24         -0.14         4.88 o
  14   4  10          2.81          1.83         5.72 o
  15   4  10          0.53         -0.03         6.18 o
  -9   5  10          0.84         -0.65         6.54 o
[truncated: 187,036 more chars]
